# Supplementary material for: 5,6-Dichloro-2-(2-fluoro­phen­yl)iso­indoline-1,3-dione
Source: Acta Crystallogr Sect E Struct Rep Online. 2008 Apr 23;64(Pt 5):o882. doi: 10.1107/S1600536808010544 (PMC2961116; doi:10.1107/S1600536808010544)
Supplement: Supplementary file 2 [file e-64-0o882-Isup2.hkl]

#
# h,k,l, Fc-squared, Fo-squared, sigma(Fo-squared) and status flag
#
data_I
_shelx_title ' TEST STRUCTURE D:\DATA\ORHANM81_DENE\ORHANM81'
_shelx_refln_list_code          4
_shelx_F_calc_maximum      278.19
_exptl_crystal_F_000      1248.00
_reflns_d_resolution_high  0.8213
 
loop_
 _symmetry_equiv_pos_as_xyz
 'x, y, z'
 '-x+1/2, -y, z+1/2'
 'x+1/2, -y+1/2, -z'
 '-x, y+1/2, -z+1/2'
 '-x, -y, -z'
 'x-1/2, y, -z-1/2'
 '-x-1/2, y-1/2, z'
 'x, -y-1/2, z-1/2'
 
_cell_length_a     8.0078
_cell_length_b    27.3570
_cell_length_c    11.5563
_cell_angle_alpha  90.000
_cell_angle_beta   90.000
_cell_angle_gamma  90.000
 
_shelx_F_squared_multiplier     1.000
 
loop_
 _refln_index_h
 _refln_index_k
 _refln_index_l
 _refln_F_squared_calc
 _refln_F_squared_meas
 _refln_F_squared_sigma
 _refln_observed_status
   2   0   0       33.55       86.42      7.13 o
   4   0   0     2345.84     2120.83     13.62 o
   6   0   0      941.19     1032.82     17.53 o
   8   0   0      416.87      487.76     16.59 o
   2   1   0    27674.17    25394.44    496.72 o
   4   1   0     3182.49     2972.72     15.36 o
   6   1   0        0.44        2.07      5.33 o
   8   1   0       19.31       22.84      5.77 o
   0   2   0     6395.05     7870.02     82.15 o
   2   2   0     9954.38     9545.65     55.89 o
   4   2   0      329.77      339.74      5.79 o
   6   2   0     1133.88     1185.17     12.73 o
   8   2   0       74.61       82.61      6.55 o
   2   3   0     5223.23     5478.50     21.02 o
   4   3   0     7667.56     7408.21     49.10 o
   6   3   0       67.65       71.66      5.27 o
   8   3   0      162.72      156.13      6.62 o
   0   4   0       76.19      100.71      9.40 o
   2   4   0        3.80       13.92      5.43 o
   4   4   0       12.50        7.24      4.70 o
   6   4   0       66.18       78.20      5.61 o
   8   4   0       62.79       72.60      5.68 o
   2   5   0     2646.35     2840.37     17.76 o
   4   5   0     3194.51     3092.34     18.21 o
   6   5   0     2123.92     2286.08     19.30 o
   8   5   0       10.99       18.57      6.16 o
   0   6   0    32229.97    36174.72    408.73 o
   2   6   0      202.86      199.79      5.80 o
   4   6   0      147.75      146.92      5.04 o
   6   6   0       85.65       88.71      5.52 o
   8   6   0      841.22      869.60     14.67 o
   2   7   0      184.64      194.91      5.20 o
   4   7   0     2094.67     2148.15     19.26 o
   6   7   0      186.39      193.03      5.13 o
   8   7   0        7.76       13.87      6.12 o
   0   8   0     1839.67     1781.58     16.70 o
   2   8   0      309.76      329.30      5.96 o
   4   8   0     1135.07     1231.15      9.93 o
   6   8   0       50.06       49.08      5.40 o
   8   8   0       56.56       53.98      5.70 o
   2   9   0     1372.85     1478.58     16.47 o
   4   9   0    12757.18    12940.26     84.47 o
   6   9   0      281.75      277.52      6.09 o
   8   9   0      359.42      362.01      9.14 o
   0  10   0    12662.38    12944.65    171.39 o
   2  10   0     6251.51     6219.32     40.17 o
   4  10   0      467.89      488.62      8.51 o
   6  10   0      407.81      419.30      6.46 o
   8  10   0       45.44       61.41      6.44 o
   2  11   0      881.96     1063.08     19.93 o
   4  11   0     5238.63     5306.55     34.11 o
   6  11   0       69.28       74.59      5.63 o
   8  11   0      117.46      136.27      7.20 o
   0  12   0     1107.62     1429.24     28.48 o
   2  12   0        1.75        3.81      5.53 o
   4  12   0        0.08       -2.62      5.44 o
   6  12   0       43.61       47.02      5.45 o
   8  12   0      160.42      143.74      7.33 o
   2  13   0     9578.64    10478.33     64.22 o
   4  13   0        3.66        1.78      5.78 o
   6  13   0       66.01       64.53      5.65 o
   8  13   0      188.06      183.36      7.86 o
   0  14   0    15380.32    16438.79    364.97 o
   2  14   0      937.40      922.89      8.79 o
   4  14   0       37.98       50.89      4.60 o
   6  14   0       71.74       92.01      5.46 o
   8  14   0      170.23      160.47      8.09 o
   2  15   0       70.12      117.14     15.36 o
   4  15   0      354.84      324.81      5.85 o
   6  15   0       43.98       45.62      5.44 o
   8  15   0      265.85      250.63     10.22 o
   0  16   0      508.36      476.97      8.96 o
   2  16   0      242.15      231.00      6.20 o
   4  16   0       97.56       85.29      5.07 o
   6  16   0       66.78       75.08      5.57 o
   8  16   0       15.85       20.64      6.36 o
   2  17   0        0.50        4.99      5.12 o
   4  17   0     1072.79     1036.95      8.53 o
   6  17   0      291.22      285.25      6.21 o
   8  17   0       62.97       53.86      7.94 o
   0  18   0     7104.18     6931.31    137.24 o
   2  18   0      411.17      420.99      6.52 o
   4  18   0       43.16       55.88      5.93 o
   6  18   0      333.53      324.12      8.07 o
   8  18   0      139.24      109.76      8.84 o
   2  19   0     1564.61     1579.79     18.71 o
   4  19   0       55.27       54.45      5.35 o
   6  19   0      991.97     1007.13     13.95 o
   0  20   0     9589.80     9871.03    147.01 o
   2  20   0     1209.31     1148.40     10.11 o
   4  20   0      943.37      951.35      8.25 o
   6  20   0        6.88       13.46      6.48 o
   2  21   0     1524.49     1528.22     22.34 o
   4  21   0      916.15      976.95     13.44 o
   6  21   0       12.68       10.67      6.86 o
   0  22   0      726.94      727.66     23.57 o
   2  22   0      674.37      648.98     13.80 o
   4  22   0      166.81      169.99      6.74 o
   6  22   0        2.85        5.92      6.07 o
   2  23   0      222.94      201.04      5.93 o
   4  23   0     1157.08     1177.76     13.72 o
   6  23   0       64.81       68.50      6.91 o
   0  24   0      177.47      138.07      7.98 o
   2  24   0      339.46      341.25     10.01 o
   4  24   0        0.50        0.14      6.13 o
   6  24   0        0.92        0.33      7.29 o
   2  25   0      503.57      471.58      7.16 o
   4  25   0      221.56      226.24      7.54 o
   6  25   0      154.38      148.42      7.23 o
   0  26   0      375.89      359.93     12.39 o
   2  26   0       11.79       12.68      5.95 o
   4  26   0       49.70       53.67      7.39 o
   6  26   0       22.16       22.77      7.06 o
   2  27   0      148.12      137.12      6.46 o
   4  27   0      313.09      335.25      7.91 o
   0  28   0        2.38       11.71      9.55 o
   2  28   0      227.26      230.70      7.25 o
   4  28   0        0.53        3.57      6.60 o
   2  29   0       54.95       52.54      6.37 o
   4  29   0      195.90      186.18      8.37 o
   0  30   0      161.34      169.71     10.05 o
   2  30   0      118.82      133.12      6.89 o
   4  30   0       28.58       41.32      7.67 o
   2  31   0      253.91      262.69      8.86 o
   0  32   0      204.25      192.42      9.69 o
   2  32   0        2.54        6.04      6.72 o
   1   1   1     7157.41     7376.32     90.95 o
   2   1   1    33394.81    31138.06    695.88 o
   3   1   1      786.06      656.38      6.26 o
   4   1   1     2200.88     2174.19     12.40 o
   5   1   1     1880.33     1833.92      6.41 o
   6   1   1      188.74      194.54      3.81 o
   7   1   1        2.14        5.22      3.52 o
   8   1   1      113.00      111.09      4.02 o
   9   1   1       10.54       11.52      4.86 o
   0   2   1     5227.50     5638.43    176.35 o
   1   2   1     1895.00     2031.24     13.87 o
   2   2   1        0.41        7.54      3.49 o
   3   2   1       23.59       20.44      3.05 o
   4   2   1       70.18       68.76      3.35 o
   5   2   1       26.28       29.91      3.42 o
   6   2   1      137.87      129.31      3.54 o
   7   2   1       87.50       82.48      3.72 o
   8   2   1       14.17       14.65      3.96 o
   9   2   1        5.74        8.85      4.50 o
   1   3   1      606.09      588.33      6.43 o
   2   3   1      365.45      386.53      5.08 o
   3   3   1      401.77      403.33      4.88 o
   4   3   1      977.27      990.19      5.77 o
   5   3   1       77.02       81.75      3.34 o
   6   3   1       50.95       53.56      3.57 o
   7   3   1       84.40       80.25      3.84 o
   8   3   1        0.14        1.56      4.14 o
   9   3   1        0.03        3.40      4.65 o
   0   4   1     3403.98     3765.40     56.61 o
   1   4   1     5734.46     6007.96     43.65 o
   2   4   1        4.79        7.26      3.45 o
   3   4   1      698.19      676.57      6.55 o
   4   4   1      276.19      293.83      4.35 o
   5   4   1      185.80      191.39      3.66 o
   6   4   1       87.86       87.79      3.88 o
   7   4   1        4.76        2.10      3.80 o
   8   4   1       13.70       19.43      3.87 o
   9   4   1        1.07        6.93      4.66 o
   1   5   1     1593.77     1576.83     14.40 o
   2   5   1     1139.15     1088.97      7.37 o
   3   5   1      346.64      319.83      4.27 o
   4   5   1      929.83      859.47      8.36 o
   5   5   1      962.98      927.78      6.22 o
   6   5   1       30.97       33.30      3.54 o
   7   5   1        1.41        2.71      3.85 o
   8   5   1       17.64       25.02      4.54 o
   9   5   1        7.73       11.21      5.24 o
   0   6   1     4510.70     4482.14     54.09 o
   1   6   1    11662.54    12030.06    104.48 o
   2   6   1     4632.09     4777.28     33.47 o
   3   6   1      277.45      270.36      4.16 o
   4   6   1        5.29        3.54      3.12 o
   5   6   1       56.59       57.84      3.42 o
   6   6   1        8.45       10.71      3.51 o
   7   6   1       19.60       21.92      3.85 o
   8   6   1       12.00       14.26      4.46 o
   9   6   1        4.79        8.10      4.60 o
   1   7   1       58.35       59.86      4.03 o
   2   7   1     1314.26     1316.12      9.12 o
   3   7   1     2736.36     2566.37     14.03 o
   4   7   1      879.47      850.35      7.38 o
   5   7   1      104.26       89.00      3.68 o
   6   7   1      284.72      283.21      4.04 o
   7   7   1       17.41       18.25      3.73 o
   8   7   1        2.19        3.78      3.98 o
   9   7   1       15.21       20.86      4.67 o
   0   8   1     3279.25     3282.76     32.41 o
   1   8   1     5420.94     5404.94     43.76 o
   2   8   1     3414.77     3417.74     21.08 o
   3   8   1      105.10      102.93      3.36 o
   4   8   1      264.66      277.73      4.10 o
   5   8   1       88.06       91.76      3.65 o
   6   8   1      273.46      298.80      4.40 o
   7   8   1        8.00       11.40      4.06 o
   8   8   1       23.47       25.33      4.43 o
   9   8   1        5.86       11.37      5.05 o
   1   9   1       72.27       88.83      3.43 o
   2   9   1      544.00      589.56      4.91 o
   3   9   1      211.06      194.79      3.80 o
   4   9   1        2.98        1.28      3.37 o
   5   9   1      449.69      479.62      4.67 o
   6   9   1       54.13       56.94      3.88 o
   7   9   1       64.74       67.54      4.01 o
   8   9   1       19.94       28.51      4.34 o
   9   9   1        0.21        4.29      4.91 o
   0  10   1     5486.21     5437.09     75.57 o
   1  10   1    15008.67    15301.82    141.66 o
   2  10   1    11056.59    11413.71     90.07 o
   3  10   1     2088.15     2078.94     14.05 o
   4  10   1      452.25      469.13      4.32 o
   5  10   1      790.55      820.93      5.77 o
   6  10   1       60.46       55.44      4.21 o
   7  10   1      154.47      168.93      4.43 o
   8  10   1      129.85      125.01      4.53 o
   9  10   1        0.12        1.43      5.06 o
   1  11   1      897.84      876.82      8.62 o
   2  11   1     1493.56     1429.01     13.92 o
   3  11   1     1385.86     1364.20     10.50 o
   4  11   1     1953.41     1953.12     14.34 o
   5  11   1        2.56        5.25      3.23 o
   6  11   1      372.48      389.13      4.68 o
   7  11   1        0.03        4.41      4.15 o
   8  11   1       11.19       12.01      4.24 o
   9  11   1       11.06       10.47      4.81 o
   0  12   1      125.05      117.11      5.04 o
   1  12   1       18.90       49.82      3.59 o
   2  12   1      412.85      480.00      4.64 o
   3  12   1      724.49      736.48      5.98 o
   4  12   1      803.23      855.92      6.69 o
   5  12   1       28.29       32.27      3.51 o
   6  12   1        0.02        5.77      3.62 o
   7  12   1       13.14       17.19      4.10 o
   8  12   1       51.03       41.71      4.29 o
   9  12   1        5.67       10.03      5.77 o
   1  13   1     1487.07     1533.98     14.55 o
   2  13   1      532.21      443.04      4.55 o
   3  13   1      923.52      920.00      7.56 o
   4  13   1     1213.48     1207.17      6.71 o
   5  13   1     1142.68     1141.19      9.49 o
   6  13   1      151.64      154.02      4.04 o
   7  13   1      121.94      113.24      4.15 o
   8  13   1        0.05        3.01      4.62 o
   0  14   1    12098.97    13208.91    151.16 o
   1  14   1     4200.44     4449.36     33.10 o
   2  14   1      577.42      512.54      4.51 o
   3  14   1       18.30       11.48      3.12 o
   4  14   1      281.25      317.25      4.58 o
   5  14   1        1.42        5.53      3.60 o
   6  14   1      154.27      162.83      3.99 o
   7  14   1        0.00       -0.50      3.96 o
   8  14   1        0.06        3.91      4.63 o
   1  15   1       93.18      132.58      4.44 o
   2  15   1      388.80      473.89      4.73 o
   3  15   1     1257.37     1227.07     12.46 o
   4  15   1      155.18      168.36      3.97 o
   5  15   1      460.71      446.00      6.07 o
   6  15   1        2.18        5.56      3.59 o
   7  15   1      172.77      186.97      5.02 o
   8  15   1        3.21        5.09      4.63 o
   0  16   1     1731.96     1549.50     17.73 o
   1  16   1     1204.93     1152.23     10.19 o
   2  16   1     1043.83     1012.65      8.42 o
   3  16   1      177.73      185.28      3.91 o
   4  16   1       71.59       72.63      3.92 o
   5  16   1       88.46       82.27      4.15 o
   6  16   1      310.75      317.51      4.79 o
   7  16   1       51.25       58.48      4.71 o
   8  16   1       52.49       49.67      4.78 o
   1  17   1      379.82      384.54      4.24 o
   2  17   1     1442.56     1485.09     10.79 o
   3  17   1      267.72      271.56      4.14 o
   4  17   1      226.07      231.50      4.06 o
   5  17   1       57.71       57.87      3.89 o
   6  17   1        0.13        5.04      3.76 o
   7  17   1      162.24      157.68      4.74 o
   8  17   1       24.87       25.70      4.74 o
   0  18   1      490.94      451.50      8.80 o
   1  18   1      170.16      162.34      3.91 o
   2  18   1      230.93      246.27      4.51 o
   3  18   1       99.20       95.39      4.10 o
   4  18   1        3.31        3.94      3.85 o
   5  18   1        3.69        4.09      4.26 o
   6  18   1      102.18      116.50      4.03 o
   7  18   1       68.75       75.76      4.92 o
   8  18   1        5.40       13.26      5.11 o
   1  19   1       31.02       34.87      3.81 o
   2  19   1      715.22      741.79      7.74 o
   3  19   1      387.89      388.16      5.01 o
   4  19   1      321.06      332.25      4.64 o
   5  19   1     1246.62     1278.14     15.38 o
   6  19   1        0.03        1.27      4.09 o
   7  19   1       57.75       52.18      4.41 o
   0  20   1     4129.23     4063.76     72.92 o
   1  20   1       49.41       67.50      7.09 o
   2  20   1      675.37      680.69      5.85 o
   3  20   1       25.13       28.30      4.21 o
   4  20   1       15.47       24.80      4.05 o
   5  20   1      266.49      275.52      4.88 o
   6  20   1       20.31       23.15      4.38 o
   7  20   1       64.92       60.23      4.64 o
   1  21   1      173.00      170.89      4.31 o
   2  21   1        3.03        4.93      4.26 o
   3  21   1      210.33      228.57      4.39 o
   4  21   1      172.40      194.98      4.71 o
   5  21   1       25.82       27.27      4.58 o
   6  21   1       38.63       33.51      5.04 o
   7  21   1        0.07        3.02      4.78 o
   0  22   1     1569.26     1486.39     38.75 o
   1  22   1      999.90      956.43     12.31 o
   2  22   1      353.43      370.64      6.05 o
   3  22   1        0.05        2.27      3.66 o
   4  22   1      135.22      131.16      4.16 o
   5  22   1        3.78        9.79      5.06 o
   6  22   1      296.32      263.90      6.42 o
   7  22   1       21.63       22.91      5.13 o
   1  23   1        7.01       13.44      4.06 o
   2  23   1       20.23       17.07      4.29 o
   3  23   1      133.09      129.69      4.32 o
   4  23   1        6.76       13.54      4.21 o
   5  23   1        7.02        7.72      5.15 o
   6  23   1        1.27        1.43      4.86 o
   7  23   1       26.89       21.15      9.05 o
   0  24   1       59.06       54.90      5.61 o
   1  24   1      965.62      980.50     14.84 o
   2  24   1       10.82        9.26      3.67 o
   3  24   1       47.63       48.96      4.12 o
   4  24   1       26.43       28.19      4.44 o
   5  24   1        0.24        5.58      4.51 o
   6  24   1       11.60       18.81      5.21 o
   1  25   1      190.93      178.07      4.76 o
   2  25   1       66.26       59.58      4.14 o
   3  25   1       96.58      100.12      4.31 o
   4  25   1       55.34       59.72      4.26 o
   5  25   1       27.32       24.77      4.46 o
   6  25   1        2.87        5.71      5.21 o
   0  26   1      567.96      500.68     15.70 o
   1  26   1        0.06        1.48      4.19 o
   2  26   1       19.82       22.09      4.36 o
   3  26   1       68.83       68.21      4.44 o
   4  26   1       32.72       29.80      4.53 o
   5  26   1       23.41       22.57      5.25 o
   6  26   1       14.58       17.23      5.35 o
   1  27   1        0.54        0.29      3.82 o
   2  27   1        5.37        7.64      4.56 o
   3  27   1      146.73      157.45      4.63 o
   4  27   1        2.74        3.31      4.65 o
   5  27   1       43.44       43.78      5.44 o
   0  28   1        0.24        1.55      5.34 o
   1  28   1      144.16      149.80      4.32 o
   2  28   1       59.42       60.97      4.51 o
   3  28   1       74.91       69.02      4.78 o
   4  28   1        0.03        2.55      4.73 o
   5  28   1        7.28       16.00      5.47 o
   1  29   1      125.80      118.42      4.85 o
   2  29   1      104.57       93.49      4.68 o
   3  29   1       31.83       37.52      5.01 o
   4  29   1       79.85       81.67      5.09 o
   0  30   1        0.76        6.14      6.09 o
   1  30   1      168.94      175.30      4.89 o
   2  30   1        1.78        2.34      4.42 o
   3  30   1       58.16       64.32      4.91 o
   4  30   1        2.80        4.55      5.13 o
   1  31   1        2.46        3.96      4.63 o
   2  31   1       11.83       18.64      4.88 o
   3  31   1       10.62       17.73      5.07 o
   0  32   1      101.28       73.74      6.82 o
   1  32   1       19.77       27.29      4.79 o
   2  32   1       19.51       20.42      4.92 o
   1  33   1       17.98       32.72      9.70 o
   0   0   2     4582.83     4273.08    249.30 o
   1   0   2    42621.55    43766.86   2579.32 o
   2   0   2    47983.13    46295.88   2410.32 o
   3   0   2    31482.72    30685.94    614.18 o
   4   0   2     8152.23     8170.85     92.97 o
   5   0   2      538.94      593.36      7.29 o
   6   0   2      244.92      262.93      5.81 o
   7   0   2       49.75       53.92      5.58 o
   8   0   2       31.84       34.88      5.50 o
   9   0   2        0.59       -0.33      6.58 o
   1   1   2     9069.21     9139.51    175.41 o
   2   1   2       20.58       23.77      3.95 o
   3   1   2     3236.86     3243.04     26.46 o
   4   1   2     1503.51     1547.71     12.67 o
   5   1   2      363.83      362.43      4.37 o
   6   1   2      239.06      262.23      4.43 o
   7   1   2        0.01        7.68      4.03 o
   8   1   2        9.74       10.53      3.82 o
   9   1   2       26.89       27.42      4.67 o
   0   2   2      563.01      660.35     15.66 o
   1   2   2      849.03      859.07      7.81 o
   2   2   2    77391.73    72021.57   2369.48 o
   3   2   2      284.98      271.53      4.23 o
   4   2   2      140.17      164.23      3.78 o
   5   2   2      254.45      265.89      3.94 o
   6   2   2      272.16      282.29      4.29 o
   7   2   2       20.13       22.92      3.74 o
   8   2   2        0.23        2.40      4.19 o
   9   2   2       13.92       13.89      4.99 o
   1   3   2     4106.32     4050.45     43.18 o
   2   3   2    19495.64    18976.68    273.54 o
   3   3   2      342.45      357.61      4.54 o
   4   3   2     2459.02     2638.70     20.51 o
   5   3   2       91.04       91.27      3.53 o
   6   3   2     1043.55     1029.89      7.20 o
   7   3   2        7.14        4.65      3.73 o
   8   3   2       80.05       81.04      4.38 o
   9   3   2        3.43        8.73      4.59 o
   0   4   2      478.76      425.04      8.99 o
   1   4   2     1567.69     1605.02     17.63 o
   2   4   2    22437.56    22023.24    266.27 o
   3   4   2      734.89      754.41      5.32 o
   4   4   2      983.61      995.36      7.94 o
   5   4   2        0.05        1.84      3.58 o
   6   4   2      309.52      337.33      4.45 o
   7   4   2        0.17        3.80      3.75 o
   8   4   2       35.16       37.50      4.52 o
   9   4   2        3.84        8.80      4.59 o
   1   5   2       21.75       21.42      3.85 o
   2   5   2     2124.06     2076.28     13.53 o
   3   5   2     1319.71     1370.09      9.38 o
   4   5   2      105.09      110.50      4.07 o
   5   5   2      195.81      208.29      4.20 o
   6   5   2      690.10      699.18      5.69 o
   7   5   2        1.23        4.48      3.85 o
   8   5   2        9.71        9.34      4.15 o
   9   5   2       39.13       37.77      4.69 o
   0   6   2      734.79      761.24     15.53 o
   1   6   2      100.03      110.02      3.62 o
   2   6   2     4127.65     3855.57     28.65 o
   3   6   2       13.36       14.38      3.40 o
   4   6   2      446.08      446.52      4.56 o
   5   6   2      433.65      444.77      4.75 o
   6   6   2      599.20      614.02      5.59 o
   7   6   2      144.73      138.45      4.19 o
   8   6   2       10.15       10.25      3.82 o
   9   6   2       25.73       29.75      5.07 o
   1   7   2       89.53       92.98      3.34 o
   2   7   2     2542.20     2460.97     18.08 o
   3   7   2       88.11       95.29      3.32 o
   4   7   2     1016.09     1024.71      8.83 o
   5   7   2      793.25      837.93      8.02 o
   6   7   2      731.97      776.32      7.91 o
   7   7   2        0.01        4.05      4.17 o
   8   7   2       71.73       69.32      4.55 o
   9   7   2        1.65        1.25      4.40 o
   0   8   2     2742.73     2642.08     53.45 o
   1   8   2      202.42      221.45      3.92 o
   2   8   2     1114.08     1158.49     12.18 o
   3   8   2      796.78      803.21      6.18 o
   4   8   2       44.43       38.11      3.54 o
   5   8   2        6.56       11.68      3.42 o
   6   8   2      562.21      523.21      5.50 o
   7   8   2       63.84       60.91      4.02 o
   8   8   2      150.68      154.27      4.62 o
   9   8   2       46.41       46.16      5.11 o
   1   9   2      656.19      588.48      6.76 o
   2   9   2     6951.58     7053.75     56.32 o
   3   9   2      188.10      208.99      3.85 o
   4   9   2     1181.08     1228.71     11.65 o
   5   9   2      170.79      176.46      3.98 o
   6   9   2     1396.99     1419.45     13.57 o
   7   9   2       39.37       42.02      3.93 o
   8   9   2      162.56      162.61      4.66 o
   9   9   2       40.62       41.32      4.93 o
   0  10   2     4634.23     4829.36     69.18 o
   1  10   2      231.17      226.06      3.92 o
   2  10   2       47.40       58.43      3.77 o
   3  10   2      770.05      760.91     10.32 o
   4  10   2        0.13        2.59      3.34 o
   5  10   2      566.95      603.09      5.83 o
   6  10   2       20.60       27.02      3.96 o
   7  10   2       29.20       37.17      3.99 o
   8  10   2       86.79       96.33      4.89 o
   9  10   2        0.97        5.54      4.81 o
   1  11   2       85.75       74.89      3.49 o
   2  11   2     4102.66     4119.75     37.06 o
   3  11   2       91.39      111.93      3.49 o
   4  11   2      843.18      850.42      7.71 o
   5  11   2       20.05       19.37      3.64 o
   6  11   2     1263.15     1272.82     11.78 o
   7  11   2       30.86       29.45      3.78 o
   8  11   2       13.64       15.24      4.25 o
   9  11   2       37.92       38.09      4.81 o
   0  12   2      463.85      461.25      8.64 o
   1  12   2      513.39      561.53      6.30 o
   2  12   2     1921.77     1874.41     17.88 o
   3  12   2      108.24      123.88      3.47 o
   4  12   2       14.21       14.23      3.28 o
   5  12   2      126.44      138.01      3.82 o
   6  12   2      345.79      351.54      4.82 o
   7  12   2       30.15       31.38      4.25 o
   8  12   2        2.95        5.32      4.47 o
   1  13   2     4056.74     4381.96     38.16 o
   2  13   2       44.96       32.82      3.57 o
   3  13   2     1829.83     1981.04     19.57 o
   4  13   2        4.47        8.37      3.49 o
   5  13   2      209.10      217.09      4.03 o
   6  13   2      356.10      366.72      6.36 o
   7  13   2       79.14       95.15      4.44 o
   8  13   2       24.72       23.48      4.60 o
   0  14   2     2043.74     1913.38     29.18 o
   1  14   2       41.16       62.10      3.45 o
   2  14   2     1004.53      903.51      7.46 o
   3  14   2      657.81      666.41      7.66 o
   4  14   2      155.64      152.09      3.62 o
   5  14   2       25.32       27.74      3.85 o
   6  14   2      113.45      113.56      4.23 o
   7  14   2        0.04        1.64      4.01 o
   8  14   2       42.77       48.33      4.78 o
   1  15   2       75.14       81.55      3.54 o
   2  15   2     1109.29     1055.17      9.40 o
   3  15   2      108.11      107.45      3.47 o
   4  15   2      880.20      920.98     11.31 o
   5  15   2       62.26       64.98      4.06 o
   6  15   2       20.08       21.81      3.82 o
   7  15   2      111.07      114.87      4.41 o
   8  15   2        0.01        0.82      4.32 o
   0  16   2     1361.86     1328.05     19.25 o
   1  16   2      243.29      241.96      3.80 o
   2  16   2      825.74      871.46      8.30 o
   3  16   2        9.79       11.62      3.68 o
   4  16   2      227.31      232.83      4.27 o
   5  16   2       18.86       21.58      3.85 o
   6  16   2       81.56       76.07      4.15 o
   7  16   2        7.75        9.21      4.36 o
   8  16   2       94.98       93.47      4.97 o
   1  17   2      184.85      181.68      3.67 o
   2  17   2      624.99      631.38      7.88 o
   3  17   2      307.13      306.17      4.67 o
   4  17   2      431.76      447.03      5.94 o
   5  17   2      241.93      250.24      4.17 o
   6  17   2       39.57       34.70      3.99 o
   7  17   2       16.54       20.80      4.43 o
   8  17   2        0.01        5.00      4.70 o
   0  18   2      583.59      571.06     10.09 o
   1  18   2       20.26       22.79      3.68 o
   2  18   2     2056.25     2090.31     20.13 o
   3  18   2      889.87      883.41      9.01 o
   4  18   2      269.17      262.58      4.54 o
   5  18   2       73.57       73.39      4.33 o
   6  18   2       27.94       30.49      3.95 o
   7  18   2      166.35      154.83      4.79 o
   8  18   2        0.44        2.92      5.39 o
   1  19   2      198.30      207.60      4.04 o
   2  19   2        9.22        3.75      4.02 o
   3  19   2       88.53       89.81      4.02 o
   4  19   2      307.47      328.07      4.83 o
   5  19   2       56.36       55.75      4.05 o
   6  19   2      190.68      176.90      4.66 o
   7  19   2       89.12       84.96      4.88 o
   0  20   2     1011.46      977.96     19.71 o
   1  20   2        0.59        2.50      3.54 o
   2  20   2     2791.98     2821.82     25.96 o
   3  20   2       17.77       25.41      3.77 o
   4  20   2      285.71      277.73      4.42 o
   5  20   2       53.65       54.12      4.42 o
   6  20   2        5.25        7.35      4.26 o
   7  20   2       23.71       19.96      5.27 o
   1  21   2      865.27      844.73     11.29 o
   2  21   2      593.69      568.73      7.26 o
   3  21   2        0.88        3.65      3.59 o
   4  21   2     1295.22     1326.52     17.38 o
   5  21   2      124.31      116.55      4.64 o
   6  21   2       63.27       63.09      4.51 o
   7  21   2       31.53       23.91      5.48 o
   0  22   2      870.94      846.35     13.25 o
   1  22   2      116.11      121.46      4.20 o
   2  22   2     1495.80     1510.83     12.08 o
   3  22   2      105.08      103.60      4.06 o
   4  22   2       43.66       45.49      4.33 o
   5  22   2       11.53       10.71      4.39 o
   6  22   2        0.59        2.89      4.45 o
   7  22   2        1.49        3.54      5.43 o
   1  23   2      461.78      434.25      5.23 o
   2  23   2     1040.83     1086.29     11.25 o
   3  23   2       30.38       28.11      4.12 o
   4  23   2       94.88      114.14      4.75 o
   5  23   2        8.90        7.55      4.94 o
   6  23   2      354.05      349.05      7.67 o
   0  24   2      628.25      644.75     14.15 o
   1  24   2      183.10      173.28      4.43 o
   2  24   2      150.17      159.78      4.28 o
   3  24   2        0.89        1.64      4.24 o
   4  24   2       27.77       24.71      4.37 o
   5  24   2       21.12       26.89      4.66 o
   6  24   2       31.20       38.76      5.76 o
   1  25   2       12.80       13.74      4.37 o
   2  25   2       49.56       45.07      4.43 o
   3  25   2       10.73       18.25      4.67 o
   4  25   2      329.33      343.14      6.52 o
   5  25   2        3.45        3.96      4.78 o
   6  25   2       39.10       29.12      4.85 o
   0  26   2        2.98        6.48      6.11 o
   1  26   2       18.00       24.06      4.19 o
   2  26   2       62.04       69.39      4.13 o
   3  26   2        1.44        4.40      4.64 o
   4  26   2        3.34        3.94      4.48 o
   5  26   2        1.72        6.29      5.30 o
   1  27   2      120.80      111.74      4.42 o
   2  27   2      120.14      129.00      5.02 o
   3  27   2       18.76       18.82      4.78 o
   4  27   2       60.01       56.94      4.83 o
   5  27   2        0.00        4.48      4.91 o
   0  28   2      381.15      390.78     12.49 o
   1  28   2       37.03       49.59      4.69 o
   2  28   2       18.41       16.50      4.75 o
   3  28   2        6.78        7.94      4.58 o
   4  28   2        6.55       11.13      5.03 o
   5  28   2       10.05       13.33      5.12 o
   1  29   2        0.00        2.75      4.09 o
   2  29   2      121.46      139.79      4.84 o
   3  29   2        2.24        7.65      4.69 o
   4  29   2       45.60       51.27      4.93 o
   0  30   2      271.11      272.90      8.10 o
   1  30   2       12.40        8.69      4.44 o
   2  30   2       82.76       87.41      5.34 o
   3  30   2        2.36        4.94      4.90 o
   1  31   2       69.67       71.24      4.56 o
   2  31   2        0.04        3.88      5.13 o
   3  31   2        0.01        5.04      4.95 o
   0  32   2        6.10        2.96      6.92 o
   1  32   2        3.16        4.18      4.82 o
   2  32   2      168.07      157.26      5.65 o
   1   1   3    21127.75    20975.94    580.49 o
   2   1   3     1244.27     1348.27     12.48 o
   3   1   3     2824.76     2657.47     30.01 o
   4   1   3     5031.14     4915.80     45.00 o
   5   1   3      254.24      322.72      4.09 o
   6   1   3       67.04       79.74      4.45 o
   7   1   3      340.05      356.92      4.81 o
   8   1   3       82.63       86.24      4.43 o
   9   1   3        0.31        4.19      4.81 o
   0   2   3      503.47      390.76      9.60 o
   1   2   3      124.31      115.34      3.79 o
   2   2   3      677.00      658.80      5.08 o
   3   2   3      396.25      459.85      4.99 o
   4   2   3     1798.38     1811.41     12.80 o
   5   2   3      103.31       89.72      3.81 o
   6   2   3       59.07       55.77      3.69 o
   7   2   3       31.03       34.75      4.22 o
   8   2   3        0.43        0.90      4.10 o
   9   2   3        2.38        4.69      5.71 o
   1   3   3     3946.37     3775.96     51.69 o
   2   3   3     1174.23     1201.10      9.04 o
   3   3   3      529.84      567.33      6.01 o
   4   3   3      817.32      810.15      5.68 o
   5   3   3        0.81        2.47      3.36 o
   6   3   3        1.77        5.83      4.10 o
   7   3   3       43.92       48.01      4.54 o
   8   3   3       10.84       12.65      4.28 o
   9   3   3        0.14        3.97      5.28 o
   0   4   3    10805.75    10315.83    332.01 o
   1   4   3     2634.77     2468.60     29.33 o
   2   4   3        0.71       10.38      3.15 o
   3   4   3     3147.12     2959.17     25.41 o
   4   4   3      383.03      404.02      5.45 o
   5   4   3        1.30        7.59      3.30 o
   6   4   3        4.93        6.56      3.72 o
   7   4   3       84.44       86.13      4.50 o
   8   4   3      162.98      164.62      4.72 o
   9   4   3       51.12       43.71      4.99 o
   1   5   3     6226.32     5759.47     89.95 o
   2   5   3       53.24       50.74      3.19 o
   3   5   3       76.60       71.26      3.44 o
   4   5   3     1473.51     1473.16     19.40 o
   5   5   3      151.05      137.07      3.93 o
   6   5   3       58.99       63.95      4.06 o
   7   5   3      399.41      395.98      5.59 o
   8   5   3        3.34        6.15      4.19 o
   9   5   3       19.28       21.17      4.85 o
   0   6   3       17.40       56.34      6.02 o
   1   6   3      965.07      906.97     11.58 o
   2   6   3       55.11       66.98      3.42 o
   3   6   3     1061.43     1044.23      9.98 o
   4   6   3      211.14      218.13      4.06 o
   5   6   3        9.26        9.17      3.54 o
   6   6   3       13.29       14.98      3.77 o
   7   6   3       11.36       16.62      3.93 o
   8   6   3       33.42       38.05      4.35 o
   9   6   3      120.49      114.83      5.14 o
   1   7   3     1150.02     1086.48     12.39 o
   2   7   3     2151.84     2071.18     23.77 o
   3   7   3      293.71      257.99      3.86 o
   4   7   3      464.85      471.41      4.20 o
   5   7   3      362.58      352.87      4.32 o
   6   7   3        0.04        6.77      3.43 o
   7   7   3      204.07      209.96      4.36 o
   8   7   3       23.89       24.50      4.17 o
   9   7   3        6.69        6.67      4.73 o
   0   8   3     4451.43     4376.02     88.84 o
   1   8   3     1449.58     1430.22     17.02 o
   2   8   3      189.18      204.89      3.94 o
   3   8   3     3919.84     3858.38     37.71 o
   4   8   3      137.35      145.64      3.68 o
   5   8   3       93.86       87.09      3.53 o
   6   8   3       74.35       73.50      3.74 o
   7   8   3        0.59        4.75      4.07 o
   8   8   3       26.56       26.14      4.07 o
   9   8   3        5.08       10.50      4.55 o
   1   9   3      345.59      343.99      4.62 o
   2   9   3      277.30      276.26      3.85 o
   3   9   3      532.76      512.40      4.73 o
   4   9   3        1.93        2.42      3.22 o
   5   9   3       22.80       24.69      3.76 o
   6   9   3        0.80        6.66      3.66 o
   7   9   3        9.53       13.30      4.19 o
   8   9   3        0.39        2.88      4.29 o
   9   9   3       53.43       44.06      5.03 o
   0  10   3    17860.49    18419.95    465.04 o
   1  10   3     7813.19     7740.92     94.76 o
   2  10   3      214.08      186.12      3.66 o
   3  10   3     3363.48     3132.81     28.80 o
   4  10   3      162.40      152.32      3.73 o
   5  10   3      197.40      198.34      4.21 o
   6  10   3       68.38       69.26      3.81 o
   7  10   3       95.03       90.06      4.30 o
   8  10   3      167.39      155.30      4.42 o
   9  10   3       16.10       19.49      5.02 o
   1  11   3      893.85      826.33     11.15 o
   2  11   3     2687.24     2746.09     26.61 o
   3  11   3      262.62      293.35      4.55 o
   4  11   3       83.54       79.18      3.79 o
   5  11   3        3.61        3.95      3.57 o
   6  11   3       79.89       79.86      3.95 o
   7  11   3      104.98      112.81      4.52 o
   8  11   3        3.06        8.61      4.40 o
   0  12   3     7287.85     7833.23    138.20 o
   1  12   3     2963.85     3036.74     31.97 o
   2  12   3      205.28      192.03      3.61 o
   3  12   3      459.12      468.97      5.81 o
   4  12   3        6.73       25.85      6.40 o
   5  12   3      167.37      174.60      4.02 o
   6  12   3       14.09       16.13      3.78 o
   7  12   3      277.37      273.03      4.65 o
   8  12   3       54.72       51.50      4.47 o
   1  13   3     3617.89     3412.69     35.01 o
   2  13   3      708.87      739.25      7.49 o
   3  13   3      159.84      161.09      3.87 o
   4  13   3     1280.38     1258.62     14.18 o
   5  13   3     1087.56     1092.52     17.66 o
   6  13   3       88.05       82.50      3.84 o
   7  13   3      386.65      390.54      5.06 o
   8  13   3        7.13        8.78      4.53 o
   0  14   3      870.22      657.04     12.28 o
   1  14   3        4.54       19.47      3.22 o
   2  14   3      830.25      827.29      7.58 o
   3  14   3     3682.09     3734.68     41.88 o
   4  14   3       15.23       17.53      3.43 o
   5  14   3       25.73       29.24      3.66 o
   6  14   3       10.70       15.92      3.62 o
   7  14   3      130.88      135.79      4.54 o
   8  14   3        6.44       11.28      4.79 o
   1  15   3       14.66        6.34      3.39 o
   2  15   3      402.42      433.62      4.47 o
   3  15   3     1997.60     1988.98     21.22 o
   4  15   3       37.96       34.63      3.42 o
   5  15   3      136.60      136.75      3.89 o
   6  15   3       47.64       53.23      4.04 o
   7  15   3       63.59       66.06      4.20 o
   8  15   3        3.41        6.34      4.59 o
   0  16   3      415.24      407.01     11.66 o
   1  16   3      602.40      589.46      6.23 o
   2  16   3     1352.99     1385.76     13.97 o
   3  16   3     1284.99     1248.29     18.21 o
   4  16   3      111.68      107.93      3.74 o
   5  16   3      382.37      381.10      5.59 o
   6  16   3       24.54       19.75      4.11 o
   7  16   3       13.22       13.34      4.01 o
   8  16   3        0.02        4.31      4.30 o
   1  17   3      506.20      501.77      5.62 o
   2  17   3      614.63      589.35      4.66 o
   3  17   3      335.41      354.31      4.91 o
   4  17   3       47.10       52.36      4.23 o
   5  17   3       13.89       13.71      3.81 o
   6  17   3       98.72      105.78      4.38 o
   7  17   3        9.47       17.80      4.57 o
   8  17   3        1.68        0.92      4.97 o
   0  18   3        2.03        3.07      4.99 o
   1  18   3      447.14      413.91      4.37 o
   2  18   3      494.25      531.38      5.24 o
   3  18   3      235.35      245.62      4.01 o
   4  18   3      124.82      139.32      4.21 o
   5  18   3       78.67       79.92      4.18 o
   6  18   3        8.33       14.40      4.93 o
   7  18   3       11.63       12.59      4.82 o
   1  19   3     1085.94     1085.79      9.33 o
   2  19   3      162.78      166.85      3.79 o
   3  19   3      389.06      412.37      5.10 o
   4  19   3      425.26      443.50      5.95 o
   5  19   3       74.70       80.63      4.13 o
   6  19   3        2.38        0.67      4.19 o
   7  19   3       67.59       61.88      4.79 o
   0  20   3      423.29      418.54      8.83 o
   1  20   3      160.63      159.09      4.07 o
   2  20   3      669.73      676.13      7.17 o
   3  20   3      260.40      251.61      4.20 o
   4  20   3      512.73      476.46      6.84 o
   5  20   3       57.75       60.20      4.24 o
   6  20   3       95.37      100.07      4.72 o
   7  20   3       27.33       27.61      4.57 o
   1  21   3       42.45       32.00      3.74 o
   2  21   3       70.31       60.52      3.94 o
   3  21   3      294.39      314.20      4.45 o
   4  21   3      101.72      105.87      4.19 o
   5  21   3      129.31      140.93      4.73 o
   6  21   3      125.33      109.43      4.90 o
   7  21   3        7.30       10.23      5.04 o
   0  22   3       63.91       61.37      5.70 o
   1  22   3        6.60        7.90      3.49 o
   2  22   3      424.47      423.51      5.46 o
   3  22   3     1918.11     1822.80     18.29 o
   4  22   3      169.01      174.77      4.31 o
   5  22   3       88.95       96.12      4.72 o
   6  22   3       35.22       28.67      4.87 o
   7  22   3       13.07       13.55      8.70 o
   1  23   3       10.80       15.19      3.78 o
   2  23   3      448.72      478.25      6.85 o
   3  23   3       15.65       14.08      4.05 o
   4  23   3       31.84       30.20      4.16 o
   5  23   3       15.77       10.44      4.81 o
   6  23   3        1.68        4.83      4.77 o
   0  24   3       73.12       72.44      4.97 o
   1  24   3      296.32      299.83      5.76 o
   2  24   3      257.51      243.57      4.78 o
   3  24   3       67.39       63.51      3.97 o
   4  24   3        8.15       15.33      4.51 o
   5  24   3       25.14       23.67      4.71 o
   6  24   3        4.28        5.05      4.94 o
   1  25   3        2.32        6.72      4.04 o
   2  25   3      128.48      144.49      4.29 o
   3  25   3        1.90        8.36      4.23 o
   4  25   3       27.87       26.81      4.24 o
   5  25   3       83.22       74.26      5.34 o
   6  25   3        1.06        1.90      4.85 o
   0  26   3        0.65        7.19      5.88 o
   1  26   3      121.61      121.95      4.49 o
   2  26   3        1.46        0.73      3.89 o
   3  26   3       80.16       81.83      4.55 o
   4  26   3        4.60        9.65      4.69 o
   5  26   3        0.76        4.37      4.89 o
   1  27   3        1.01        3.82      4.28 o
   2  27   3        4.21        3.91      4.11 o
   3  27   3       93.02       87.01      4.65 o
   4  27   3        8.44       14.88      4.68 o
   5  27   3       72.94       80.93      5.36 o
   0  28   3      153.37      162.86      6.76 o
   1  28   3      130.25      121.46      4.37 o
   2  28   3        0.24        3.91      4.53 o
   3  28   3       35.81       31.11      5.20 o
   4  28   3        0.49        4.92      4.62 o
   1  29   3       13.62       14.85      4.47 o
   2  29   3       43.59       46.17      4.58 o
   3  29   3       48.76       63.11      5.35 o
   4  29   3        2.00        3.34      4.40 o
   0  30   3       20.92       23.85      6.69 o
   1  30   3      211.11      210.39      5.83 o
   2  30   3        1.98        4.74      4.89 o
   3  30   3       39.09       41.38      5.05 o
   1  31   3       24.06       24.82      4.64 o
   2  31   3       97.35      100.11      4.75 o
   0  32   3        2.45       -1.66      7.34 o
   1  32   3      135.01      134.07      5.29 o
   0   0   4    43512.58    41668.81   3952.77 o
   1   0   4     2519.71     2389.61     64.26 o
   2   0   4     3317.01     3427.49     63.55 o
   3   0   4     9193.32     9231.03    170.48 o
   4   0   4    10663.21    10395.29    188.68 o
   5   0   4       65.50       67.22      4.79 o
   6   0   4       81.98       93.85      5.17 o
   7   0   4       13.94       20.71      6.56 o
   8   0   4      670.78      649.04     21.11 o
   9   0   4        7.37        7.43      6.48 o
   1   1   4     1289.53     1290.16     16.15 o
   2   1   4     1641.35     1645.61     14.94 o
   3   1   4      204.06      216.65      4.17 o
   4   1   4     3112.59     2949.62     30.22 o
   5   1   4      107.49      110.65      3.82 o
   6   1   4      536.72      551.31      5.07 o
   7   1   4       87.13       86.59      4.62 o
   8   1   4       41.38       44.93      4.68 o
   9   1   4       19.86       15.88      4.87 o
   0   2   4     3116.63     2833.16     80.77 o
   1   2   4        0.24        4.63      3.13 o
   2   2   4     1414.44     1354.04     16.36 o
   3   2   4     8311.81     8463.41    119.69 o
   4   2   4      176.91      184.70      3.63 o
   5   2   4     1343.39     1380.94     17.41 o
   6   2   4      404.77      406.11      4.62 o
   7   2   4        7.39       10.74      4.35 o
   8   2   4        0.06        8.51      5.09 o
   9   2   4       12.05       10.35      5.63 o
   1   3   4     2325.67     2166.80     33.27 o
   2   3   4      214.95      228.76      3.53 o
   3   3   4      807.41      923.50     11.20 o
   4   3   4     2200.59     2144.25     26.66 o
   5   3   4       41.91       75.06     11.03 o
   6   3   4       55.80       56.09      3.76 o
   7   3   4       28.36       30.44      4.21 o
   8   3   4       79.32       88.98      4.79 o
   9   3   4        0.01        2.87      5.41 o
   0   4   4      135.50      111.03      4.55 o
   1   4   4      973.23      918.78     13.03 o
   2   4   4        3.19       11.16      3.06 o
   3   4   4       66.10       52.51      3.15 o
   4   4   4        4.22       12.56      3.28 o
   5   4   4     1694.01     1688.81     27.70 o
   6   4   4       31.52       32.66      3.59 o
   7   4   4       65.44       72.04      3.98 o
   8   4   4       67.64       69.52      4.76 o
   9   4   4       10.45       10.48      5.52 o
   1   5   4      155.51      141.16      3.12 o
   2   5   4     5230.78     5272.57     57.75 o
   3   5   4     1892.47     1825.28     25.52 o
   4   5   4     1381.63     1279.50     22.83 o
   5   5   4      303.37      296.55      5.14 o
   6   5   4       54.78       58.76      3.99 o
   7   5   4       44.90       54.33      4.20 o
   8   5   4       13.84       14.86      4.43 o
   9   5   4       35.27       29.73      4.80 o
   0   6   4    19807.79    18854.01    687.93 o
   1   6   4     2211.46     2025.52     30.44 o
   2   6   4      193.89      167.26      3.41 o
   3   6   4      898.96      858.01     10.77 o
   4   6   4      268.68      282.29      4.75 o
   5   6   4      355.73      373.43      5.67 o
   6   6   4       43.80       48.71      3.67 o
   7   6   4        0.07        2.90      3.95 o
   8   6   4       37.06       34.88      4.09 o
   9   6   4        3.89        7.27      4.41 o
   1   7   4     4292.05     4195.40     70.43 o
   2   7   4      306.17      330.15      3.98 o
   3   7   4      785.31      757.56      9.44 o
   4   7   4      263.65      234.28      4.07 o
   5   7   4       53.12       62.74      3.56 o
   6   7   4       25.14       28.80      4.06 o
   7   7   4      125.03      133.73      3.83 o
   8   7   4       40.64       41.00      4.38 o
   9   7   4       14.79       13.29      4.87 o
   0   8   4      445.49      511.51     11.21 o
   1   8   4      314.20      313.01      4.99 o
   2   8   4      676.65      690.73      7.05 o
   3   8   4       58.72       71.16      3.13 o
   4   8   4        0.43       -1.92      3.57 o
   5   8   4       90.37       90.41      3.57 o
   6   8   4       69.58       75.49      3.72 o
   7   8   4      235.21      229.84      4.54 o
   8   8   4       16.85       14.40      4.46 o
   9   8   4        5.73       10.03      4.57 o
   1   9   4        7.29        6.11      3.14 o
   2   9   4      176.51      199.70      3.54 o
   3   9   4       33.48       27.87      3.14 o
   4   9   4     3805.14     3732.82     52.79 o
   5   9   4      176.53      185.47      4.32 o
   6   9   4      359.00      354.57      6.16 o
   7   9   4      191.72      187.77      4.35 o
   8   9   4        2.97        5.69      4.51 o
   0  10   4     1550.71     1524.59     34.64 o
   1  10   4       47.43       51.90      3.03 o
   2  10   4      201.46      183.04      3.55 o
   3  10   4     1344.05     1371.59     14.26 o
   4  10   4        6.54       12.38      3.58 o
   5  10   4       36.83       41.16      3.47 o
   6  10   4       50.31       50.00      4.03 o
   7  10   4       78.37       77.67      4.23 o
   8  10   4        1.78        6.42      5.00 o
   1  11   4      473.36      485.14      5.56 o
   2  11   4      101.96       94.22      3.30 o
   3  11   4      257.40      261.16      4.13 o
   4  11   4      772.91      759.24     11.42 o
   5  11   4       28.27       30.34      4.00 o
   6  11   4      136.07      145.88      3.75 o
   7  11   4       46.43       42.52      4.42 o
   8  11   4       12.37       18.01      4.38 o
   0  12   4     2929.04     2888.01     56.48 o
   1  12   4      210.87      200.59      3.36 o
   2  12   4       43.33       39.27      3.39 o
   3  12   4      519.95      531.02      6.12 o
   4  12   4      442.33      474.23      6.47 o
   5  12   4      435.33      434.43      8.88 o
   6  12   4       92.50       85.71      3.94 o
   7  12   4        2.36        2.31      4.58 o
   8  12   4        0.24        3.23      4.66 o
   1  13   4        0.21        2.91      3.08 o
   2  13   4      666.48      773.38      8.33 o
   3  13   4       28.65       32.88      3.31 o
   4  13   4      224.08      212.86      3.85 o
   5  13   4      965.97      994.54     15.31 o
   6  13   4      146.49      142.09      3.99 o
   7  13   4       42.86       30.65      4.12 o
   8  13   4        5.81       11.42      4.37 o
   0  14   4     1998.09     1893.64     42.93 o
   1  14   4     1491.34     1440.86     14.75 o
   2  14   4      638.63      607.90      5.49 o
   3  14   4      393.96      411.21      4.65 o
   4  14   4      125.98      116.01      4.03 o
   5  14   4       23.28       21.91      3.77 o
   6  14   4      101.64      109.96      3.99 o
   7  14   4        8.78        8.66      4.28 o
   8  14   4       79.33       67.94      4.69 o
   1  15   4     1202.03     1170.98     11.28 o
   2  15   4      170.71      167.26      3.87 o
   3  15   4     1006.25     1055.49     14.35 o
   4  15   4      123.11      120.89      4.04 o
   5  15   4      925.81      946.63     14.26 o
   6  15   4       56.42       57.13      3.86 o
   7  15   4        3.07        6.99      4.23 o
   8  15   4        3.13        1.37      4.75 o
   0  16   4       15.83       15.82      4.43 o
   1  16   4      168.40      171.96      3.84 o
   2  16   4        8.37       12.57      3.19 o
   3  16   4       48.13       48.27      4.46 o
   4  16   4       25.85       25.56      3.66 o
   5  16   4       42.64       38.52      3.84 o
   6  16   4       67.02       63.82      4.16 o
   7  16   4        2.88        6.23      4.52 o
   8  16   4       14.15       11.86      4.91 o
   1  17   4       14.18       19.52      3.50 o
   2  17   4      305.07      313.06      4.10 o
   3  17   4      117.91      120.07      4.20 o
   4  17   4      569.49      535.49      6.39 o
   5  17   4        1.07        3.60      3.73 o
   6  17   4       45.23       53.07      4.41 o
   7  17   4        0.15        3.27      4.42 o
   0  18   4       78.83       80.85      5.03 o
   1  18   4      207.99      211.15      3.83 o
   2  18   4      253.07      249.06      4.12 o
   3  18   4       80.17       79.69      4.12 o
   4  18   4      513.65      480.38      8.84 o
   5  18   4       40.80       44.00      4.21 o
   6  18   4       54.40       51.62      4.18 o
   7  18   4        1.08        1.60      5.24 o
   1  19   4       93.83       92.69      4.09 o
   2  19   4     1127.25     1093.60     11.99 o
   3  19   4      123.53      121.33      4.26 o
   4  19   4       88.95       86.92      4.31 o
   5  19   4      153.22      146.63      4.47 o
   6  19   4        8.63       15.30      4.55 o
   7  19   4       36.41       39.13      5.48 o
   0  20   4     5456.84     5503.01    116.29 o
   1  20   4       86.62       89.47      3.84 o
   2  20   4      340.13      332.71      4.31 o
   3  20   4       20.72       22.39      3.80 o
   4  20   4       72.76       67.98      3.96 o
   5  20   4       13.91       17.32      4.08 o
   6  20   4       15.49       13.96      4.66 o
   7  20   4       11.32       14.62      5.37 o
   1  21   4     1786.82     1762.23     19.48 o
   2  21   4       25.82       25.65      3.48 o
   3  21   4      341.98      350.86      4.51 o
   4  21   4       99.77      110.32      4.10 o
   5  21   4      121.78      109.67      4.36 o
   6  21   4        5.39        7.05      4.68 o
   7  21   4       33.82       30.50      5.61 o
   0  22   4      327.46      314.36      6.14 o
   1  22   4      312.42      293.20      5.03 o
   2  22   4      226.01      222.96      4.27 o
   3  22   4      290.79      280.30      5.14 o
   4  22   4      128.26      139.31      4.46 o
   5  22   4        1.10        4.60      4.39 o
   6  22   4        0.42        0.07      4.82 o
   1  23   4      191.18      171.65      4.15 o
   2  23   4      170.83      171.40      4.31 o
   3  23   4       68.51       77.94      4.31 o
   4  23   4      540.94      545.72     10.22 o
   5  23   4       16.03       20.97      4.48 o
   6  23   4        1.51        4.28      4.71 o
   0  24   4      232.21      260.45      6.36 o
   1  24   4      207.38      197.95      4.06 o
   2  24   4       36.66       34.67      3.92 o
   3  24   4        2.49        7.65      4.15 o
   4  24   4       94.53       88.90      4.91 o
   5  24   4       91.37       88.14      4.84 o
   6  24   4        1.54        3.13      5.96 o
   1  25   4      123.04      128.01      4.20 o
   2  25   4      173.84      184.30      4.41 o
   3  25   4        0.09        0.72      4.03 o
   4  25   4      101.46       98.65      5.01 o
   5  25   4        6.32        8.23      4.72 o
   0  26   4      759.44      791.97     14.78 o
   1  26   4        1.79        5.69      4.11 o
   2  26   4        0.09        0.08      4.02 o
   3  26   4        4.35        4.40      4.23 o
   4  26   4        0.34        3.06      4.85 o
   5  26   4        0.72        1.68      4.92 o
   1  27   4      119.70      116.68      4.19 o
   2  27   4       17.74       20.99      3.95 o
   3  27   4       45.12       46.82      4.43 o
   4  27   4       61.12       62.83      5.10 o
   0  28   4       27.68       39.62      7.02 o
   1  28   4        1.75       10.67      4.40 o
   2  28   4       60.62       64.58      4.34 o
   3  28   4      129.81      123.05      4.91 o
   4  28   4        0.70        1.99      4.59 o
   1  29   4        0.36        1.39      4.55 o
   2  29   4       10.91       12.89      5.04 o
   3  29   4       11.19       11.23      4.51 o
   0  30   4      152.66      167.83      6.90 o
   1  30   4        1.84        3.40      4.43 o
   2  30   4       10.14       13.99      4.70 o
   3  30   4      128.46      113.24      5.10 o
   1  31   4       69.26       68.52      5.06 o
   2  31   4        7.74       15.12      5.28 o
   1   1   5     1399.29     1304.46     20.86 o
   2   1   5       83.22       57.69      3.09 o
   3   1   5     3665.82     3374.03     45.10 o
   4   1   5     2070.99     2207.92     24.46 o
   5   1   5     1854.07     1833.53     20.16 o
   6   1   5     1547.72     1506.70     15.28 o
   7   1   5       49.95       48.92      3.91 o
   8   1   5       27.39       22.69      5.00 o
   9   1   5      101.49       90.27      5.30 o
   0   2   5      358.40      340.35     12.23 o
   1   2   5     3806.06     3663.48     48.42 o
   2   2   5      226.05      221.21      3.74 o
   3   2   5       70.38       74.27      3.28 o
   4   2   5      153.27      151.74      3.42 o
   5   2   5       70.59       73.02      3.40 o
   6   2   5       76.80       79.87      3.79 o
   7   2   5       59.25       64.56      4.44 o
   8   2   5       52.29       58.79      4.34 o
   9   2   5       35.15       30.43      4.88 o
   1   3   5     1108.71     1194.32     16.17 o
   2   3   5       95.44       82.01      3.38 o
   3   3   5       57.33       44.06      3.36 o
   4   3   5       35.46       47.43      3.35 o
   5   3   5      163.66      155.73      3.79 o
   6   3   5        2.37        6.24      3.67 o
   7   3   5       47.53       46.40      4.16 o
   8   3   5        1.29        1.74      4.88 o
   9   3   5        4.88       15.20      5.18 o
   0   4   5     2359.25     2266.46     46.74 o
   1   4   5     2030.32     1789.83     27.88 o
   2   4   5      831.01      840.00      7.90 o
   3   4   5        6.69       15.85      3.29 o
   4   4   5      101.65      106.61      3.29 o
   5   4   5       21.74       28.11      3.44 o
   6   4   5      156.87      146.99      3.89 o
   7   4   5      237.87      218.47      5.81 o
   8   4   5        0.04        4.42      4.80 o
   9   4   5       79.41       73.42      5.65 o
   1   5   5      129.24      119.90      3.62 o
   2   5   5      104.51      101.87      3.50 o
   3   5   5      420.84      390.82      4.35 o
   4   5   5     1079.94     1110.83     15.59 o
   5   5   5      556.18      570.76      7.51 o
   6   5   5        9.31       16.13      3.88 o
   7   5   5        4.86        6.90      4.43 o
   8   5   5       66.89       75.34      5.34 o
   0   6   5       55.89       61.99      4.74 o
   1   6   5      254.76      224.80      3.45 o
   2   6   5     1013.22     1050.24     12.35 o
   3   6   5       72.69       89.22      3.48 o
   4   6   5      156.68      170.33      3.97 o
   5   6   5       39.79       39.11      3.77 o
   6   6   5       69.27       69.76      3.77 o
   7   6   5      166.28      157.00      4.71 o
   8   6   5        0.22        3.42      3.83 o
   1   7   5     2073.97     2024.76     28.69 o
   2   7   5      836.97      846.23     10.00 o
   3   7   5     1219.10     1170.66     13.91 o
   4   7   5       93.55       84.64      3.71 o
   5   7   5     1056.01     1029.53     14.43 o
   6   7   5       19.00       24.45      3.74 o
   7   7   5       21.79       21.98      4.18 o
   8   7   5       47.23       36.49      4.67 o
   0   8   5     1243.93     1270.72     16.56 o
   1   8   5     2308.02     2141.59     32.54 o
   2   8   5     1239.17     1190.89     11.79 o
   3   8   5       35.88       44.80      3.31 o
   4   8   5      182.67      174.44      3.46 o
   5   8   5      370.63      358.73      7.79 o
   6   8   5        0.01        3.13      3.61 o
   7   8   5        0.10        6.57      3.93 o
   8   8   5       19.09       19.59      4.37 o
   1   9   5      558.07      547.67      7.69 o
   2   9   5       48.85       56.40      3.25 o
   3   9   5      510.97      528.46      6.27 o
   4   9   5        0.32        5.53      3.34 o
   5   9   5      125.05      123.60      3.90 o
   6   9   5       32.47       36.60      3.90 o
   7   9   5      167.49      161.33      4.12 o
   8   9   5       47.59       37.28      4.54 o
   0  10   5      291.25      317.44      6.81 o
   1  10   5    10239.80    10113.94    150.12 o
   2  10   5     3652.98     3652.34     41.81 o
   3  10   5        0.66        5.42      3.03 o
   4  10   5      260.77      261.67      5.42 o
   5  10   5     1548.72     1491.63     21.54 o
   6  10   5      211.38      216.16      4.39 o
   7  10   5      237.82      231.99      5.21 o
   8  10   5       10.68       11.32      4.55 o
   1  11   5     2776.40     2714.87     36.42 o
   2  11   5      190.61      175.81      3.50 o
   3  11   5      432.33      417.42      6.06 o
   4  11   5      504.01      463.51      8.13 o
   5  11   5      284.96      278.88      4.60 o
   6  11   5       70.94       63.70      4.32 o
   7  11   5        0.03        6.38      4.42 o
   8  11   5        6.01        6.68      4.80 o
   0  12   5      214.15      204.49      4.82 o
   1  12   5     1751.31     1740.80     21.37 o
   2  12   5      169.24      155.99      3.59 o
   3  12   5       81.80       77.26      3.52 o
   4  12   5      267.69      271.00      4.83 o
   5  12   5      129.55      138.88      4.09 o
   6  12   5      124.04      120.40      4.23 o
   7  12   5      111.46      116.38      4.52 o
   8  12   5       41.06       32.76      5.19 o
   1  13   5      358.29      356.57      4.80 o
   2  13   5      248.63      247.90      3.78 o
   3  13   5     1423.49     1371.50     16.35 o
   4  13   5       26.72       23.63      3.49 o
   5  13   5      565.86      551.77     11.32 o
   6  13   5        1.91        4.48      3.94 o
   7  13   5        7.33        7.58      4.38 o
   8  13   5        0.55        5.13      4.83 o
   0  14   5       16.84       18.15      4.38 o
   1  14   5      105.73       79.95      3.38 o
   2  14   5       95.57       96.74      3.63 o
   3  14   5      568.45      548.95      8.58 o
   4  14   5      141.36      145.52      3.69 o
   5  14   5       28.07       35.71      3.87 o
   6  14   5       37.56       42.52      4.62 o
   7  14   5       29.83       29.64      4.52 o
   8  14   5       31.10       21.84      5.14 o
   1  15   5      400.68      399.78      5.23 o
   2  15   5      429.29      410.49      6.02 o
   3  15   5      430.81      426.07      5.11 o
   4  15   5      194.34      202.68      5.22 o
   5  15   5      137.36      146.32      4.21 o
   6  15   5      174.76      166.80      4.57 o
   7  15   5       18.09       25.29      4.88 o
   0  16   5      182.26      210.65      5.16 o
   1  16   5     1401.45     1350.56     18.06 o
   2  16   5       47.10       46.33      3.53 o
   3  16   5      215.63      219.35      4.11 o
   4  16   5       20.34       21.91      3.44 o
   5  16   5       82.06       75.60      3.70 o
   6  16   5       44.69       50.86      4.22 o
   7  16   5        8.01       15.38      4.90 o
   1  17   5      799.13      769.73      9.80 o
   2  17   5       34.11       36.20      3.68 o
   3  17   5      152.21      155.53      3.85 o
   4  17   5      224.83      221.66      4.68 o
   5  17   5        6.91        8.50      3.91 o
   6  17   5       16.05       17.40      4.20 o
   7  17   5        0.85        3.79      4.84 o
   0  18   5      163.91      151.42      5.21 o
   1  18   5      449.59      451.11      4.56 o
   2  18   5      183.22      169.98      3.67 o
   3  18   5      149.37      141.31      4.28 o
   4  18   5        6.45        7.06      3.76 o
   5  18   5       59.12       67.87      4.34 o
   6  18   5        5.49        7.20      4.59 o
   7  18   5       30.34       33.86      4.63 o
   1  19   5      118.25      124.96      3.60 o
   2  19   5        0.77        2.03      3.40 o
   3  19   5      539.54      559.80      5.19 o
   4  19   5        3.29        9.65      3.94 o
   5  19   5      327.59      349.73      6.88 o
   6  19   5      109.57      104.69      4.67 o
   7  19   5        4.16        8.70      5.02 o
   0  20   5     2677.15     2726.08     53.98 o
   1  20   5      868.89      839.99     10.64 o
   2  20   5       33.84       26.92      3.86 o
   3  20   5     1127.99     1102.82     13.26 o
   4  20   5       44.69       45.91      3.71 o
   5  20   5      333.93      348.52      8.31 o
   6  20   5        9.80       11.11      4.71 o
   1  21   5       24.28       27.21      3.45 o
   2  21   5      445.45      440.53      4.50 o
   3  21   5       32.02       49.41      3.82 o
   4  21   5      105.33      116.35      4.80 o
   5  21   5      146.11      141.46      4.47 o
   6  21   5       62.47       53.91      4.84 o
   0  22   5      665.10      618.04     12.28 o
   1  22   5      108.01      105.33      3.89 o
   2  22   5       39.10       30.13      3.70 o
   3  22   5        8.10       12.23      3.75 o
   4  22   5       16.09       15.22      4.46 o
   5  22   5      173.86      165.24      5.02 o
   6  22   5        1.79        1.80      5.92 o
   1  23   5      205.23      212.41      4.05 o
   2  23   5       87.61       84.71      4.09 o
   3  23   5       62.99       74.02      4.56 o
   4  23   5       69.04       55.82      4.24 o
   5  23   5        0.05       -0.65      4.58 o
   6  23   5       60.29       50.27      4.75 o
   0  24   5       82.52       81.67      5.86 o
   1  24   5      238.65      234.41      4.38 o
   2  24   5      302.25      299.46      4.42 o
   3  24   5       69.62       72.69      4.54 o
   4  24   5        4.17        7.87      4.36 o
   5  24   5        1.04        3.40      4.58 o
   1  25   5        8.38       19.16      4.07 o
   2  25   5       30.52       35.45      4.18 o
   3  25   5        3.16        6.12      4.62 o
   4  25   5       61.51       57.60      4.40 o
   5  25   5       49.01       45.80      4.86 o
   0  26   5       54.73       43.29      5.08 o
   1  26   5        0.26        3.09      4.45 o
   2  26   5        9.01        9.04      4.26 o
   3  26   5       49.47       50.32      4.33 o
   4  26   5        0.81       -0.16      4.39 o
   1  27   5       24.05       21.13      4.13 o
   2  27   5       15.88       17.42      4.18 o
   3  27   5      102.43      105.46      5.41 o
   4  27   5        6.34       11.73      5.05 o
   0  28   5        0.58        4.25      5.43 o
   1  28   5      106.52      107.94      4.49 o
   2  28   5       61.39       69.68      4.37 o
   3  28   5        0.59        3.21      4.27 o
   1  29   5       99.06       95.99      4.59 o
   2  29   5        6.55        7.98      4.37 o
   3  29   5       27.26       26.13      4.62 o
   0  30   5        5.63        8.26      6.74 o
   1  30   5       67.32       72.76      5.15 o
   2  30   5        9.45       11.80      4.69 o
   0   0   6     4921.14     4716.06    181.82 o
   1   0   6      290.80      385.57     29.68 o
   2   0   6      859.42      812.14     13.69 o
   3   0   6     1735.70     1562.02     35.99 o
   4   0   6       11.33       11.75      4.73 o
   5   0   6     3595.54     3451.69     52.81 o
   6   0   6      186.59      191.20      5.84 o
   7   0   6     1121.43     1054.91     29.77 o
   8   0   6       14.10        9.31      6.08 o
   1   1   6     1252.47     1154.00     15.50 o
   2   1   6      106.02      107.35      3.20 o
   3   1   6      186.20      201.02      3.39 o
   4   1   6        1.87        6.97      3.70 o
   5   1   6     1201.15     1133.37     13.06 o
   6   1   6       99.95      111.97      3.58 o
   7   1   6        5.54        7.31      4.45 o
   8   1   6       13.09       11.12      4.49 o
   0   2   6     2914.09     2850.17     85.21 o
   1   2   6      426.99      483.42      7.83 o
   2   2   6      394.39      310.50      4.91 o
   3   2   6       61.68       52.65      3.42 o
   4   2   6        3.60        8.23      3.32 o
   5   2   6      422.01      424.20      5.75 o
   6   2   6       27.48       27.70      3.54 o
   7   2   6      157.84      149.61      4.41 o
   8   2   6       18.61       12.22      4.27 o
   1   3   6     3328.78     3206.72     46.87 o
   2   3   6     1235.30     1160.50     12.99 o
   3   3   6      154.62      167.10      3.57 o
   4   3   6      165.12      156.91      3.42 o
   5   3   6        0.77        1.93      3.39 o
   6   3   6      253.07      231.30      4.33 o
   7   3   6        0.95        0.65      4.33 o
   8   3   6       23.29       22.51      4.70 o
   0   4   6        0.06        4.97      3.89 o
   1   4   6     1453.59     1515.52     21.29 o
   2   4   6      222.56      215.02      3.68 o
   3   4   6      782.05      720.72     12.39 o
   4   4   6       33.57       29.68      3.35 o
   5   4   6       94.20       98.46      3.69 o
   6   4   6      167.22      154.28      4.14 o
   7   4   6        2.61        8.08      4.19 o
   8   4   6       58.82       55.85      5.35 o
   1   5   6      724.99      802.21     10.67 o
   2   5   6      169.28      169.79      3.73 o
   3   5   6       89.92       78.44      3.66 o
   4   5   6       15.19       16.08      3.74 o
   5   5   6       62.25       65.40      3.93 o
   6   5   6        9.07       15.21      4.13 o
   7   5   6      313.24      316.99      7.94 o
   8   5   6       36.54       29.11      5.34 o
   0   6   6      809.13      749.92     16.43 o
   1   6   6     1435.73     1526.50     16.18 o
   2   6   6       66.19       64.13      3.46 o
   3   6   6     1802.98     1866.60     34.57 o
   4   6   6       75.60       78.97      3.73 o
   5   6   6       21.59       28.02      3.76 o
   6   6   6        4.19        8.44      4.13 o
   7   6   6        0.27        0.97      4.47 o
   8   6   6       14.31       18.68      4.62 o
   1   7   6      115.99      141.45      3.36 o
   2   7   6       31.49       30.35      3.24 o
   3   7   6      257.10      262.74      4.82 o
   4   7   6       13.24       18.69      3.26 o
   5   7   6      281.09      279.29      5.07 o
   6   7   6       10.49       11.74      3.62 o
   7   7   6       38.61       35.36      4.03 o
   8   7   6        0.01        0.29      4.35 o
   0   8   6     1445.73     1375.27     38.59 o
   1   8   6      375.74      378.98      7.12 o
   2   8   6      326.30      262.55      3.84 o
   3   8   6        5.53        5.08      3.54 o
   4   8   6       38.78       36.61      3.66 o
   5   8   6       85.49       78.15      3.75 o
   6   8   6       18.37       22.45      3.97 o
   7   8   6        0.13        4.06      4.40 o
   8   8   6        4.50        9.34      4.66 o
   1   9   6     4448.97     4363.08     65.64 o
   2   9   6      949.81      937.53     10.21 o
   3   9   6       11.89       10.64      3.17 o
   4   9   6      263.03      277.72      5.76 o
   5   9   6       19.65       22.04      3.77 o
   6   9   6        1.10        6.35      3.72 o
   7   9   6      196.82      200.68      5.53 o
   8   9   6       23.04       19.96      4.25 o
   0  10   6      112.82      106.46      4.84 o
   1  10   6      863.86      850.19     12.68 o
   2  10   6       91.45       83.95      3.43 o
   3  10   6      577.80      546.43      6.22 o
   4  10   6       36.26       29.76      3.39 o
   5  10   6      382.75      375.81      6.07 o
   6  10   6        0.04       -0.52      3.61 o
   7  10   6       54.87       57.52      4.18 o
   8  10   6        2.83        1.78      4.41 o
   1  11   6      368.58      367.15      4.83 o
   2  11   6      445.20      423.55      5.30 o
   3  11   6       64.80       82.31      3.37 o
   4  11   6       35.45       36.54      3.60 o
   5  11   6        0.51        5.50      3.47 o
   6  11   6        8.35        8.31      3.89 o
   7  11   6       46.28       45.97      4.69 o
   8  11   6       33.33       31.21      4.51 o
   0  12   6      614.60      572.87     10.22 o
   1  12   6      140.58      151.90      3.66 o
   2  12   6      303.39      293.21      5.43 o
   3  12   6     1140.53     1153.79     13.72 o
   4  12   6      153.20      145.39      3.71 o
   5  12   6        6.33       10.09      3.64 o
   6  12   6        7.49        7.98      3.82 o
   7  12   6      108.44       97.40      4.63 o
   8  12   6       20.09       23.35      4.84 o
   1  13   6       16.73       29.63      3.33 o
   2  13   6      159.83      154.17      3.62 o
   3  13   6      176.98      183.54      3.82 o
   4  13   6      177.58      168.94      3.62 o
   5  13   6      308.06      284.40      4.68 o
   6  13   6       45.28       42.59      4.19 o
   7  13   6      118.90      108.71      4.67 o
   0  14   6      122.37      116.62      4.69 o
   1  14   6      494.82      473.12      6.00 o
   2  14   6      161.09      158.77      3.64 o
   3  14   6      256.56      268.95      4.31 o
   4  14   6       18.23       25.46      3.42 o
   5  14   6        7.95       10.70      3.73 o
   6  14   6        9.56       12.16      4.50 o
   7  14   6       20.85       19.80      4.68 o
   1  15   6       39.46       39.83      3.59 o
   2  15   6        7.13        6.62      3.20 o
   3  15   6      154.63      153.55      3.63 o
   4  15   6      265.46      265.90      4.83 o
   5  15   6        1.90        3.12      3.56 o
   6  15   6       37.18       37.14      4.61 o
   7  15   6      114.25      114.67      4.80 o
   0  16   6       13.77       16.80      4.39 o
   1  16   6      610.08      593.93      7.33 o
   2  16   6       69.37       74.97      3.53 o
   3  16   6        6.27       11.78      3.40 o
   4  16   6        8.53       12.23      3.95 o
   5  16   6        7.99       11.96      4.02 o
   6  16   6        4.64        6.41      3.96 o
   7  16   6        4.19        6.50      4.87 o
   1  17   6     1601.65     1621.62     22.24 o
   2  17   6      158.26      170.58      3.91 o
   3  17   6        1.07        4.26      3.66 o
   4  17   6      178.00      178.10      4.02 o
   5  17   6       13.47       20.41      4.02 o
   6  17   6       91.76       88.63      4.59 o
   7  17   6        1.56        6.15      4.37 o
   0  18   6      296.33      278.65      6.36 o
   1  18   6      795.43      812.60      9.91 o
   2  18   6      333.62      327.70      7.07 o
   3  18   6       78.30       82.31      3.69 o
   4  18   6       34.45       30.71      3.97 o
   5  18   6       91.09       87.74      4.21 o
   6  18   6        4.27        7.47      4.30 o
   7  18   6        5.92        7.21      4.44 o
   1  19   6     1114.75     1103.50     13.83 o
   2  19   6      203.78      179.18      3.94 o
   3  19   6       24.25       19.11      3.39 o
   4  19   6       30.13       28.55      4.09 o
   5  19   6       51.06       51.21      3.84 o
   6  19   6       11.86       13.26      4.46 o
   0  20   6      201.71      204.50      5.98 o
   1  20   6      187.96      179.39      4.19 o
   2  20   6      500.24      515.32      5.06 o
   3  20   6      173.94      175.66      4.14 o
   4  20   6       31.47       35.34      3.82 o
   5  20   6       82.52       78.64      4.22 o
   6  20   6        2.90        4.28      4.41 o
   1  21   6      215.22      208.17      3.79 o
   2  21   6        9.77       10.32      4.00 o
   3  21   6      138.68      151.53      4.59 o
   4  21   6      117.74      107.08      4.59 o
   5  21   6       11.88       13.47      4.62 o
   6  21   6       36.68       32.05      4.75 o
   0  22   6      156.32      156.74      5.63 o
   1  22   6       41.37       37.13      3.74 o
   2  22   6      114.52      110.42      4.51 o
   3  22   6      208.78      204.01      4.71 o
   4  22   6        0.04        2.75      4.26 o
   5  22   6       23.78       18.25      4.19 o
   6  22   6        2.93        4.22      8.82 o
   1  23   6      191.97      194.08      4.29 o
   2  23   6      107.08      120.34      4.41 o
   3  23   6       44.68       51.98      4.36 o
   4  23   6       87.76       78.75      4.11 o
   5  23   6       78.25       86.14      5.02 o
   0  24   6        1.10        5.43      5.85 o
   1  24   6        1.49        3.16      4.07 o
   2  24   6       21.10       20.83      3.71 o
   3  24   6      208.75      205.69      6.69 o
   4  24   6       16.25       18.11      4.24 o
   5  24   6        4.89        8.81      4.82 o
   1  25   6       41.84       41.20      3.87 o
   2  25   6       29.57       27.05      4.19 o
   3  25   6       27.66       28.69      4.63 o
   4  25   6       13.87       13.48      4.40 o
   0  26   6       11.78       15.35      6.16 o
   1  26   6        3.54       10.48      4.38 o
   2  26   6      209.05      212.35      4.78 o
   3  26   6       70.51       67.90      4.96 o
   4  26   6       25.14       21.63      4.40 o
   1  27   6      140.69      135.38      4.64 o
   2  27   6       17.52       21.44      4.35 o
   3  27   6       16.56       17.71      4.78 o
   0  28   6       11.19       17.29      6.80 o
   1  28   6      105.71       97.52      4.63 o
   2  28   6       49.00       44.50      4.54 o
   3  28   6        4.33        5.97      5.03 o
   1  29   6        6.58        5.12      4.78 o
   2  29   6       65.93       63.44      4.94 o
   0  30   6        0.73        1.15      6.92 o
   1   1   7     1048.32      950.23     11.57 o
   2   1   7     1768.20     1775.67     22.01 o
   3   1   7      154.14      155.86      3.75 o
   4   1   7       36.38       40.61      3.61 o
   5   1   7      744.14      697.79     10.25 o
   6   1   7      700.59      699.54     12.85 o
   7   1   7      517.58      481.63      9.24 o
   8   1   7       55.01       54.63      4.74 o
   0   2   7       54.63       52.69      4.27 o
   1   2   7      454.96      418.40      5.91 o
   2   2   7      247.21      255.49      5.40 o
   3   2   7     1003.73     1003.99     13.67 o
   4   2   7      276.68      264.63      4.61 o
   5   2   7        3.46        2.14      3.48 o
   6   2   7       10.76       15.67      3.84 o
   7   2   7      232.04      199.88      5.17 o
   8   2   7       18.78       12.46      4.38 o
   1   3   7      124.27      123.31      3.19 o
   2   3   7       45.01       62.72      3.21 o
   3   3   7       47.65       53.35      3.25 o
   4   3   7        1.71        4.64      3.18 o
   5   3   7      128.24      118.39      3.49 o
   6   3   7      366.19      343.57      5.54 o
   7   3   7       64.65       55.00      4.33 o
   8   3   7        6.75        5.58      4.53 o
   0   4   7     1771.87     1829.04     38.93 o
   1   4   7      644.32      654.00      6.80 o
   2   4   7       94.19       90.05      3.18 o
   3   4   7      742.13      741.36     11.27 o
   4   4   7       19.06       12.14      2.91 o
   5   4   7      182.70      172.84      3.75 o
   6   4   7        0.26        5.64      4.11 o
   7   4   7       79.15       66.82      4.21 o
   8   4   7        0.88        2.69      4.42 o
   1   5   7      279.62      268.64      4.61 o
   2   5   7      241.46      236.93      3.82 o
   3   5   7      395.35      404.06      5.69 o
   4   5   7      144.06      151.05      3.72 o
   5   5   7       41.43       42.20      3.82 o
   6   5   7       49.94       53.37      4.14 o
   7   5   7       32.74       38.64      4.28 o
   8   5   7       18.08       18.20      4.92 o
   0   6   7      571.90      560.11      9.02 o
   1   6   7        7.44       14.78      3.07 o
   2   6   7      115.83      113.89      3.51 o
   3   6   7        4.99       10.64      3.77 o
   4   6   7       38.64       39.41      3.49 o
   5   6   7      513.73      472.95     10.52 o
   6   6   7       10.80       17.72      4.49 o
   7   6   7        9.63        8.77      4.25 o
   8   6   7        6.15        8.75      4.50 o
   1   7   7     2062.56     2088.87     27.09 o
   2   7   7      335.00      345.23      5.40 o
   3   7   7      395.44      377.87      5.06 o
   4   7   7       50.24       49.37      3.47 o
   5   7   7      355.28      337.08      6.39 o
   6   7   7        0.88        5.21      4.07 o
   7   7   7       40.70       46.10      4.41 o
   8   7   7        0.17        2.84      4.63 o
   0   8   7      847.23      911.34     16.40 o
   1   8   7      488.98      493.54      6.18 o
   2   8   7      351.00      340.25      3.98 o
   3   8   7     1481.58     1423.55     17.98 o
   4   8   7        8.29        7.38      3.18 o
   5   8   7        0.42        4.25      3.83 o
   6   8   7        0.01        6.28      4.41 o
   7   8   7        3.47        5.20      4.58 o
   8   8   7        0.28        5.56      4.73 o
   1   9   7        8.94       12.70      3.18 o
   2   9   7       55.24       70.16      3.58 o
   3   9   7       47.04       45.32      3.43 o
   4   9   7      123.79      122.34      5.14 o
   5   9   7      361.08      356.98      7.86 o
   6   9   7       76.75       64.85      4.35 o
   7   9   7        1.34        7.53      4.13 o
   8   9   7        1.98        4.01      4.81 o
   0  10   7      671.34      672.40     15.27 o
   1  10   7      341.87      334.26      4.73 o
   2  10   7      750.12      737.95      9.91 o
   3  10   7     3967.26     3936.37     59.15 o
   4  10   7       29.92       30.92      3.84 o
   5  10   7      208.67      197.13      4.50 o
   6  10   7        1.81        3.13      3.81 o
   7  10   7        0.01        1.99      4.41 o
   1  11   7     1904.37     1870.66     27.53 o
   2  11   7       52.17       54.47      3.73 o
   3  11   7       15.77       29.33      3.47 o
   4  11   7      130.64      123.36      3.55 o
   5  11   7        8.10       14.23      4.06 o
   6  11   7        0.01        6.13      4.08 o
   7  11   7       30.29       36.30      4.45 o
   0  12   7      147.54      135.79      4.95 o
   1  12   7      725.83      723.84      9.49 o
   2  12   7       82.56       86.97      3.36 o
   3  12   7     2060.82     2113.58     25.07 o
   4  12   7       81.00       77.67      3.65 o
   5  12   7        0.60        2.98      3.84 o
   6  12   7       11.53       10.01      3.85 o
   7  12   7        0.05        3.63      4.62 o
   1  13   7     1130.54     1130.56     14.11 o
   2  13   7        5.02        6.75      3.16 o
   3  13   7      177.57      174.65      3.64 o
   4  13   7       43.27       43.30      3.98 o
   5  13   7       36.73       41.45      3.58 o
   6  13   7       13.13        7.77      3.70 o
   7  13   7      100.10       90.94      4.81 o
   0  14   7       49.15       48.63      5.96 o
   1  14   7      150.65      156.47      3.67 o
   2  14   7        4.17        4.12      3.17 o
   3  14   7        1.14        7.83      3.37 o
   4  14   7        6.30        6.75      3.95 o
   5  14   7      116.48      112.52      4.33 o
   6  14   7        8.20       14.89      4.24 o
   7  14   7       16.61       16.86      4.66 o
   1  15   7       19.66       26.86      3.60 o
   2  15   7        0.70        5.81      3.43 o
   3  15   7      229.54      239.95      3.86 o
   4  15   7      120.89      121.75      3.89 o
   5  15   7      131.57      116.92      4.21 o
   6  15   7      120.80      120.89      4.73 o
   7  15   7        0.64        2.08      4.70 o
   0  16   7      302.84      303.68      6.18 o
   1  16   7       63.25       63.76      3.56 o
   2  16   7       30.77       32.15      3.44 o
   3  16   7      302.77      299.32      4.66 o
   4  16   7       21.01       17.17      3.76 o
   5  16   7      119.12      129.48      4.15 o
   6  16   7        6.00       10.26      4.43 o
   7  16   7        6.58        8.25      4.32 o
   1  17   7      381.67      388.80      4.16 o
   2  17   7       65.89       68.76      3.41 o
   3  17   7       33.15       33.88      3.47 o
   4  17   7       64.39       67.30      3.97 o
   5  17   7        2.37        5.70      3.76 o
   6  17   7        1.03        6.58      4.54 o
   0  18   7      144.19      142.48      5.47 o
   1  18   7      126.93      120.31      3.56 o
   2  18   7      158.58      166.17      4.03 o
   3  18   7       16.87       22.23      3.61 o
   4  18   7        4.94        8.29      3.92 o
   5  18   7        4.87        7.97      3.89 o
   6  18   7        0.00        2.50      4.73 o
   1  19   7       69.12       77.78      3.95 o
   2  19   7        1.92        6.36      3.77 o
   3  19   7        0.13       -0.65      3.68 o
   4  19   7      234.18      240.25      4.58 o
   5  19   7       39.72       47.19      4.14 o
   6  19   7       23.60       27.12      4.94 o
   0  20   7     1670.07     1545.76     29.41 o
   1  20   7      290.23      273.96      4.48 o
   2  20   7       53.71       50.00      3.95 o
   3  20   7      397.03      392.76      6.59 o
   4  20   7        3.66        7.17      3.98 o
   5  20   7       20.22       21.88      4.56 o
   6  20   7       21.93       15.56      4.51 o
   1  21   7      101.70      110.96      4.12 o
   2  21   7      115.85      111.36      4.21 o
   3  21   7      348.06      362.07      4.42 o
   4  21   7       27.22       34.72      4.18 o
   5  21   7       80.34       81.25      4.26 o
   0  22   7       40.44       46.90      5.26 o
   1  22   7      206.93      193.61      4.16 o
   2  22   7        3.66        7.89      4.13 o
   3  22   7       87.93      102.48      4.19 o
   4  22   7        2.48        3.71      4.13 o
   5  22   7       89.72       94.41      4.63 o
   1  23   7       56.06       45.55      3.79 o
   2  23   7        7.54       11.72      4.09 o
   3  23   7        1.12        4.76      4.47 o
   4  23   7       31.86       34.03      4.46 o
   5  23   7      173.53      170.46      5.49 o
   0  24   7      213.29      216.65      7.69 o
   1  24   7       68.42       72.13      4.16 o
   2  24   7      200.66      187.43      4.59 o
   3  24   7        1.94        6.55      4.32 o
   4  24   7        0.28        3.36      4.42 o
   1  25   7       69.88       72.82      4.60 o
   2  25   7        0.02        4.49      4.17 o
   3  25   7        0.03        5.07      4.22 o
   4  25   7        8.70        8.94      4.41 o
   0  26   7       45.63       44.46      6.61 o
   1  26   7       49.05       51.14      4.31 o
   2  26   7       10.51       14.52      4.48 o
   3  26   7       24.01       21.54      4.50 o
   1  27   7       12.48       15.90      4.24 o
   2  27   7       18.79       18.45      4.64 o
   0  28   7       32.02       39.13      6.51 o
   1  28   7        0.54        4.34      4.59 o
   2  28   7       33.22       37.25      8.88 o
   0   0   8      146.86      184.60      7.59 o
   1   0   8      527.62      457.05     13.39 o
   2   0   8      749.42      777.89     10.74 o
   3   0   8       52.13       60.78      4.71 o
   4   0   8      806.72      761.34     20.50 o
   5   0   8        1.57        4.00      5.10 o
   6   0   8        7.16        6.27      5.50 o
   7   0   8      342.00      290.98      6.83 o
   8   0   8      101.81       71.69     11.62 o
   1   1   8      341.10      334.46      3.87 o
   2   1   8      568.65      514.79      8.13 o
   3   1   8      325.13      328.52      3.83 o
   4   1   8        2.39        7.00      3.21 o
   5   1   8        0.01        4.67      3.61 o
   6   1   8       49.38       31.52      3.91 o
   7   1   8       18.38       16.52      4.01 o
   8   1   8       16.84        2.32      7.87 o
   0   2   8       26.95       30.24      4.96 o
   1   2   8       49.51       60.57      3.21 o
   2   2   8      215.37      210.96      3.80 o
   3   2   8      330.80      324.61      4.73 o
   4   2   8      332.43      325.39      6.23 o
   5   2   8      361.48      351.15      7.49 o
   6   2   8       21.49       22.22      3.91 o
   7   2   8      137.91      124.85      4.45 o
   8   2   8       15.47       13.87     13.17 o
   1   3   8      483.57      519.34      6.54 o
   2   3   8       94.94       89.49      3.38 o
   3   3   8        9.45        9.92      3.00 o
   4   3   8      145.78      143.80      3.46 o
   5   3   8       26.25       31.06      3.39 o
   6   3   8       50.73       50.41      3.83 o
   7   3   8       40.11       31.50      4.19 o
   0   4   8        1.43        4.35      3.83 o
   1   4   8      409.56      390.99      6.42 o
   2   4   8        4.93        3.80      3.88 o
   3   4   8      336.76      309.48      4.66 o
   4   4   8       79.31       78.80      3.33 o
   5   4   8      220.23      224.67      5.38 o
   6   4   8       14.77       13.12      3.85 o
   7   4   8        3.90        3.12      4.32 o
   1   5   8       40.32       42.33      3.26 o
   2   5   8       37.52       40.32      3.47 o
   3   5   8      785.19      763.04      9.89 o
   4   5   8       34.04       37.79      3.61 o
   5   5   8      510.66      469.13     10.07 o
   6   5   8       81.09       86.11      4.03 o
   7   5   8        2.47        2.47      4.41 o
   0   6   8        4.16       17.17      4.27 o
   1   6   8      685.28      661.37      8.31 o
   2   6   8      637.52      638.20      7.53 o
   3   6   8       26.59       32.67      3.44 o
   4   6   8      200.28      197.61      3.92 o
   5   6   8       10.55       14.97      3.44 o
   6   6   8       29.72       41.95      4.06 o
   7   6   8        5.38       10.66      4.45 o
   1   7   8      813.93      805.09     10.45 o
   2   7   8        0.32        3.86      3.26 o
   3   7   8       29.47       42.27      3.45 o
   4   7   8       55.21       53.45      3.83 o
   5   7   8       20.52       24.66      3.87 o
   6   7   8        0.11        3.61      3.93 o
   7   7   8       33.64       35.09      4.44 o
   0   8   8      260.08      282.61      5.70 o
   1   8   8        8.86       14.98      3.09 o
   2   8   8       54.42       63.07      3.61 o
   3   8   8      392.33      353.90      4.20 o
   4   8   8       11.59       11.56      3.76 o
   5   8   8       10.27        7.41      3.67 o
   6   8   8        4.68        4.33      3.93 o
   7   8   8        0.84        0.53      4.28 o
   1   9   8      233.19      238.46      3.85 o
   2   9   8      203.25      189.15      3.76 o
   3   9   8       33.06       32.26      3.20 o
   4   9   8      101.93      100.76      4.21 o
   5   9   8      591.67      587.38     13.35 o
   6   9   8       22.03       28.07      4.11 o
   7   9   8        0.01        1.89      4.56 o
   0  10   8      226.46      221.61      5.24 o
   1  10   8       36.02       39.69      3.15 o
   2  10   8      279.99      272.77      4.20 o
   3  10   8      415.93      440.73      4.76 o
   4  10   8        6.54        4.68      3.52 o
   5  10   8       11.43       18.21      4.02 o
   6  10   8        1.62        5.19      4.24 o
   7  10   8        0.53        2.77      4.20 o
   1  11   8      293.43      303.03      5.11 o
   2  11   8       37.33       41.94      3.67 o
   3  11   8      116.27      121.57      3.46 o
   4  11   8        0.16        5.16      3.79 o
   5  11   8      355.31      354.90      7.96 o
   6  11   8       55.87       54.42      4.49 o
   7  11   8        1.05        1.97      4.22 o
   0  12   8       24.39       25.43      5.07 o
   1  12   8      308.49      322.04      5.70 o
   2  12   8      558.02      534.76      5.37 o
   3  12   8      128.75      138.57      3.87 o
   4  12   8      265.14      232.12      4.34 o
   5  12   8       73.77       81.76      3.97 o
   6  12   8       49.48       52.64      4.51 o
   7  12   8        8.61        8.83      4.61 o
   1  13   8      202.32      202.13      3.99 o
   2  13   8        0.92        2.66      3.74 o
   3  13   8       11.35       21.55      3.89 o
   4  13   8        1.70        2.61      3.51 o
   5  13   8        3.22        3.78      3.70 o
   6  13   8       32.42       23.10      4.92 o
   7  13   8       15.78       13.58      4.65 o
   0  14   8      349.59      362.04     17.54 o
   1  14   8      987.91      982.33     17.75 o
   2  14   8       48.10       51.87      3.45 o
   3  14   8       93.41       93.57      3.71 o
   4  14   8        0.29       -0.85      3.62 o
   5  14   8        1.36        6.29      4.21 o
   6  14   8        0.62        3.85      4.18 o
   1  15   8        4.87        5.73      3.37 o
   2  15   8      295.26      265.69      4.22 o
   3  15   8      274.71      271.62      5.19 o
   4  15   8       35.26       38.54      3.65 o
   5  15   8       90.82       96.28      4.05 o
   6  15   8       64.34       62.73      4.66 o
   0  16   8       15.24       18.76      6.02 o
   1  16   8        6.00       12.38      3.43 o
   2  16   8       77.54       73.59      3.66 o
   3  16   8       13.64       16.73      3.46 o
   4  16   8       53.80       55.49      3.75 o
   5  16   8        6.56        5.78      3.96 o
   6  16   8        4.89       10.49      4.31 o
   1  17   8        0.02        6.48      4.01 o
   2  17   8      309.39      308.75      6.71 o
   3  17   8        0.46        5.67      3.85 o
   4  17   8       44.90       42.31      4.10 o
   5  17   8        0.02        2.99      3.94 o
   6  17   8       18.58       22.34      4.21 o
   0  18   8      343.99      368.00     10.04 o
   1  18   8       80.74       87.57      3.90 o
   2  18   8       65.47       70.47      3.74 o
   3  18   8       45.49       43.86      3.95 o
   4  18   8       38.94       43.47      4.23 o
   5  18   8       49.84       46.18      4.13 o
   6  18   8        0.44        3.06      5.27 o
   1  19   8        1.23        7.42      4.13 o
   2  19   8      347.40      332.67      4.58 o
   3  19   8       98.03       99.73      3.84 o
   4  19   8      125.21      124.52      4.10 o
   5  19   8        5.12        9.18      4.54 o
   0  20   8       20.07       24.21      6.16 o
   1  20   8      107.02      116.23      4.40 o
   2  20   8       72.16       78.07      3.83 o
   3  20   8       14.22       14.97      3.97 o
   4  20   8       32.92       28.89      4.00 o
   5  20   8        1.47        6.20      4.89 o
   1  21   8      135.18      148.25      3.93 o
   2  21   8       81.95       67.31      3.99 o
   3  21   8      116.96      123.52      3.99 o
   4  21   8        0.31        2.88      4.63 o
   5  21   8        0.70        5.81      4.53 o
   0  22   8      137.07      155.47      6.04 o
   1  22   8      115.71      106.12      4.28 o
   2  22   8        0.37        2.39      4.07 o
   3  22   8       14.28       18.62      4.12 o
   4  22   8       11.17       16.31      4.48 o
   1  23   8       34.53       37.20      4.18 o
   2  23   8        5.33        4.98      4.09 o
   3  23   8       34.41       28.60      3.84 o
   4  23   8       41.07       34.62      4.57 o
   0  24   8       17.78       19.17      6.46 o
   1  24   8       47.77       39.99      4.50 o
   2  24   8       20.75       20.08      4.44 o
   3  24   8       73.13       79.77      4.75 o
   1  25   8       48.23       46.73      4.49 o
   2  25   8        4.24        3.65      4.33 o
   3  25   8       39.59       43.07      4.54 o
   0  26   8      116.09      111.30      6.42 o
   1  26   8       16.99       17.89      4.30 o
   2  26   8       66.90       68.78      4.83 o
   1  27   8       70.44       66.35      4.63 o
   1   1   9       19.30       25.43      3.24 o
   2   1   9       22.38       23.33      3.45 o
   3   1   9      280.24      264.68      4.70 o
   4   1   9      531.42      561.64      8.24 o
   5   1   9      314.09      314.27      6.88 o
   6   1   9       35.94       27.35      3.87 o
   7   1   9       42.17       34.35      4.10 o
   0   2   9      232.37      237.84      6.83 o
   1   2   9      464.64      500.27      6.23 o
   2   2   9       37.16       47.25      3.62 o
   3   2   9      264.72      251.78      5.79 o
   4   2   9       37.58       43.54      3.75 o
   5   2   9       13.26       25.25      3.76 o
   6   2   9       28.67       29.75      4.05 o
   7   2   9        3.00        7.48      4.25 o
   1   3   9       16.90       20.26      3.45 o
   2   3   9       63.52       61.58      3.60 o
   3   3   9      842.62      827.13     13.26 o
   4   3   9        2.31        6.53      3.40 o
   5   3   9        4.44       10.44      3.62 o
   6   3   9       31.75       23.67      4.13 o
   7   3   9       12.12        9.69      4.95 o
   0   4   9      573.65      556.83      9.76 o
   1   4   9      976.20      996.23      9.04 o
   2   4   9      104.75      106.21      3.88 o
   3   4   9      112.21      103.40      3.52 o
   4   4   9       59.72       70.07      3.64 o
   5   4   9        3.53        4.52      3.74 o
   6   4   9       27.56       20.52      4.04 o
   7   4   9       11.80        9.75      4.45 o
   1   5   9       18.59       18.73      3.25 o
   2   5   9       52.65       51.09      3.59 o
   3   5   9      145.06      155.09      4.00 o
   4   5   9      621.42      630.78     12.44 o
   5   5   9       59.47       62.49      3.89 o
   6   5   9       25.79       25.62      3.84 o
   7   5   9        1.24        3.46      4.37 o
   0   6   9        0.62        8.14      4.56 o
   1   6   9       62.55       61.36      2.92 o
   2   6   9       11.52       13.92      3.20 o
   3   6   9      350.28      329.86      5.47 o
   4   6   9       41.50       39.01      3.74 o
   5   6   9       10.12       11.06      3.83 o
   6   6   9       15.29       16.75      4.17 o
   7   6   9       19.37       17.12      4.58 o
   1   7   9       31.72       36.23      3.32 o
   2   7   9       10.63       13.90      3.18 o
   3   7   9      295.57      310.22      6.43 o
   4   7   9        1.50        3.69      3.65 o
   5   7   9       74.22       70.88      3.51 o
   6   7   9        5.33        6.37      4.02 o
   7   7   9        9.62       12.48      4.80 o
   0   8   9      505.45      485.33      6.15 o
   1   8   9      801.57      831.87     10.39 o
   2   8   9        0.44        5.57      3.19 o
   3   8   9        2.31        6.05      3.31 o
   4   8   9        0.81        3.91      3.59 o
   5   8   9       68.75       72.31      4.21 o
   6   8   9        4.36        7.64      4.23 o
   7   8   9       17.68       24.04      4.72 o
   1   9   9        9.79       13.41      3.35 o
   2   9   9      129.32      132.90      3.75 o
   3   9   9      158.61      158.01      3.51 o
   4   9   9      148.99      140.57      3.93 o
   5   9   9        3.81       10.23      3.80 o
   6   9   9        0.00        3.31      4.21 o
   7   9   9       12.53       24.95     19.32 o
   0  10   9      685.11      712.68     10.69 o
   1  10   9     1457.68     1463.12     17.69 o
   2  10   9       88.81       86.88      3.60 o
   3  10   9       48.33       48.33      3.62 o
   4  10   9        5.56        8.13      3.84 o
   5  10   9      115.92      115.72      4.26 o
   6  10   9        0.50        8.95      4.26 o
   1  11   9       57.39       67.52      3.58 o
   2  11   9      209.57      208.96      3.75 o
   3  11   9       57.66       58.24      3.41 o
   4  11   9       59.09       75.31      4.17 o
   5  11   9       87.76       88.91      4.14 o
   6  11   9       14.32       18.18      4.31 o
   0  12   9       81.01       85.33      4.52 o
   1  12   9     1133.97     1178.84     18.43 o
   2  12   9       84.40       91.85      3.69 o
   3  12   9        2.44        7.22      3.75 o
   4  12   9        8.83        8.25      3.75 o
   5  12   9      162.85      160.23      4.21 o
   6  12   9        0.20        1.72      4.50 o
   1  13   9      179.56      192.57      4.16 o
   2  13   9       31.38       28.75      3.69 o
   3  13   9      287.66      296.12      5.87 o
   4  13   9       54.90       68.92      3.91 o
   5  13   9       49.05       48.13      4.19 o
   6  13   9        1.22        3.15      4.78 o
   0  14   9       89.65       93.70      5.02 o
   1  14   9       89.08       94.80      3.54 o
   2  14   9        0.06        0.45      3.65 o
   3  14   9      182.30      171.17      3.79 o
   4  14   9       25.20       22.63      3.97 o
   5  14   9        8.58       10.62      4.25 o
   6  14   9        0.55        4.05      4.80 o
   1  15   9        0.62        2.73      3.62 o
   2  15   9      134.51      123.54      4.02 o
   3  15   9        4.07        5.00      3.77 o
   4  15   9        0.94        4.42      3.73 o
   5  15   9       59.65       60.09      4.51 o
   6  15   9       24.70       25.62      4.65 o
   0  16   9      147.77      139.42      5.53 o
   1  16   9       10.60       15.14      3.60 o
   2  16   9       22.10       18.36      3.77 o
   3  16   9        0.88        3.36      3.99 o
   4  16   9        1.62        7.37      3.95 o
   5  16   9       41.64       37.59      4.50 o
   1  17   9      160.47      165.95      3.81 o
   2  17   9        1.98        6.66      3.56 o
   3  17   9       19.63       18.84      4.14 o
   4  17   9        7.94       15.05      4.42 o
   5  17   9       13.76       11.80      4.22 o
   0  18   9        7.66        9.90      5.67 o
   1  18   9      136.78      146.97      4.12 o
   2  18   9      116.95      112.93      4.04 o
   3  18   9       33.35       30.65      4.24 o
   4  18   9        0.00        3.10      4.45 o
   5  18   9       43.30       37.91      4.66 o
   1  19   9       52.67       56.68      4.03 o
   2  19   9       37.27       38.22      4.01 o
   3  19   9       74.87       81.27      4.30 o
   4  19   9       20.74       20.04      4.14 o
   5  19   9       91.44       75.16      7.39 o
   0  20   9       12.56       10.88      5.27 o
   1  20   9        0.73        1.78      3.94 o
   2  20   9      152.46      151.08      4.50 o
   3  20   9        5.08        4.23      4.03 o
   4  20   9       26.66       28.82      4.48 o
   1  21   9       38.89       31.03      4.09 o
   2  21   9        7.81       11.47      4.32 o
   3  21   9      106.76      115.67      4.50 o
   4  21   9       15.01       16.29      4.53 o
   0  22   9      113.51      113.37      6.79 o
   1  22   9       47.36       52.29      4.29 o
   2  22   9        6.12       10.32      4.52 o
   3  22   9        8.66        9.95      4.27 o
   1  23   9       50.98       51.51      4.30 o
   2  23   9       26.07       26.17      3.97 o
   3  23   9      103.44      102.96      4.59 o
   0  24   9        3.55       10.47      7.15 o
   1  24   9       39.49       36.07      4.62 o
   2  24   9      120.99      113.65      4.50 o
   1  25   9       11.03       14.59      4.40 o
   0   0  10       98.11       92.98     10.35 o
   1   0  10      122.52      116.20      6.43 o
   2   0  10       39.79       50.77      4.79 o
   3   0  10      543.37      531.64     13.74 o
   4   0  10       24.57       19.74      5.08 o
   5   0  10       75.49       79.05      6.00 o
   6   0  10        3.17        9.16      5.34 o
   1   1  10       91.45       97.38      3.93 o
   2   1  10        8.96        7.68      3.68 o
   3   1  10      114.68      112.47      3.32 o
   4   1  10       81.58       83.00      3.71 o
   5   1  10        0.10        2.85      3.72 o
   6   1  10        9.99        9.31      4.06 o
   0   2  10      224.83      224.43      5.29 o
   1   2  10      408.43      399.71      7.89 o
   2   2  10      202.38      197.10      3.96 o
   3   2  10       19.60       19.29      3.48 o
   4   2  10      150.44      149.97      4.03 o
   5   2  10       34.62       35.86      3.68 o
   6   2  10        0.55        5.53      4.19 o
   1   3  10      618.10      652.13      9.81 o
   2   3  10        1.16        2.21      3.20 o
   3   3  10       29.21       28.29      3.62 o
   4   3  10       57.46       68.48      3.95 o
   5   3  10       20.27       29.43      4.03 o
   6   3  10       10.92        9.96      4.22 o
   0   4  10      220.13      240.38      5.97 o
   1   4  10        8.17       11.50      3.18 o
   2   4  10      377.27      386.34      6.54 o
   3   4  10       45.99       45.26      4.09 o
   4   4  10       21.35       25.18      4.08 o
   5   4  10        0.50        3.22      3.93 o
   6   4  10        2.89        8.34      4.12 o
   1   5  10       78.62       88.75      3.65 o
   2   5  10       20.39       23.02      3.61 o
   3   5  10      285.38      286.26      6.20 o
   4   5  10      122.72      107.68      4.06 o
   5   5  10        1.00        2.50      3.77 o
   6   5  10        0.56        4.71      4.22 o
   0   6  10      436.92      440.02     11.26 o
   1   6  10      143.59      148.35      3.56 o
   2   6  10        6.81        8.75      3.44 o
   3   6  10       22.27       27.84      3.47 o
   4   6  10        1.80        7.90      4.05 o
   5   6  10        5.48       10.29      4.21 o
   6   6  10        0.31        3.19      4.38 o
   1   7  10       23.93       32.98      3.38 o
   2   7  10       43.56       44.85      3.52 o
   3   7  10       31.23       32.75      3.82 o
   4   7  10       17.39       21.05      3.51 o
   5   7  10       29.49       29.17      3.97 o
   6   7  10        2.94        8.88      4.68 o
   0   8  10       13.63       16.80      4.10 o
   1   8  10      215.68      206.77      4.36 o
   2   8  10      488.23      477.24      8.53 o
   3   8  10       72.63       76.34      3.62 o
   4   8  10       25.68       24.72      3.76 o
   5   8  10        1.84        5.80      3.66 o
   6   8  10        0.02        2.83      4.18 o
   1   9  10      180.40      196.71      3.87 o
   2   9  10      196.79      187.23      3.75 o
   3   9  10      115.84      112.96      3.58 o
   4   9  10      110.80      111.44      3.87 o
   5   9  10       18.68       22.69      4.34 o
   6   9  10        7.43        5.33      4.41 o
   0  10  10      408.92      385.27      9.33 o
   1  10  10      162.83      166.36      3.77 o
   2  10  10        5.03       13.01      3.39 o
   3  10  10        5.16        9.14      3.62 o
   4  10  10        0.58        1.38      3.89 o
   5  10  10       16.10       17.78      3.83 o
   6  10  10       26.84       24.90      4.82 o
   1  11  10      220.79      232.17      3.99 o
   2  11  10      124.88      117.78      3.76 o
   3  11  10      203.21      208.61      3.77 o
   4  11  10      146.98      144.99      3.93 o
   5  11  10       19.25       21.70      4.14 o
   6  11  10        2.08        9.79      4.63 o
   0  12  10      889.69      927.28     25.13 o
   1  12  10      119.42      112.00      3.73 o
   2  12  10       12.79       17.00      3.66 o
   3  12  10        6.28        9.95      3.76 o
   4  12  10        3.49        8.08      3.90 o
   5  12  10        0.51        5.28      4.06 o
   1  13  10        0.08        4.08      3.60 o
   2  13  10       15.94       15.18      3.46 o
   3  13  10        3.70        9.56      3.87 o
   4  13  10       20.25       20.97      3.91 o
   5  13  10        6.26        7.00      3.94 o
   0  14  10       90.33       93.09      5.25 o
   1  14  10       88.60       98.56      3.60 o
   2  14  10       43.98       42.28      3.68 o
   3  14  10      194.51      198.35      4.18 o
   4  14  10       10.15       12.58      4.59 o
   5  14  10        0.34        6.58      4.27 o
   1  15  10       14.79       13.48      3.15 o
   2  15  10       14.06       13.46      3.87 o
   3  15  10        4.51        8.69      3.69 o
   4  15  10      217.96      186.29      4.68 o
   5  15  10        5.91       10.96      4.51 o
   0  16  10       63.42       57.02      5.47 o
   1  16  10       54.53       55.86      3.60 o
   2  16  10        5.84        7.05      3.83 o
   3  16  10       14.97       12.70      3.91 o
   4  16  10        0.05        6.58      4.30 o
   1  17  10       21.55       20.88      3.91 o
   2  17  10       54.76       55.30      4.22 o
   3  17  10        1.79        5.10      4.21 o
   4  17  10       15.40       18.58      4.40 o
   0  18  10      115.60      104.46      5.17 o
   1  18  10        0.89        1.99      3.63 o
   2  18  10        0.13        0.63      4.55 o
   3  18  10      124.82      120.58      4.33 o
   4  18  10        2.04        4.07      4.11 o
   1  19  10       40.97       36.87      3.75 o
   2  19  10       17.01       18.27      4.37 o
   3  19  10       18.49       20.05      4.28 o
   0  20  10       29.33       40.82      5.84 o
   1  20  10        3.14        5.91      4.16 o
   2  20  10       12.52       19.20      4.12 o
   3  20  10       14.84       14.58      4.42 o
   1  21  10        0.89        3.20      4.85 o
   2  21  10        2.35        7.56      4.31 o
   3  21  10        8.33       13.98     13.52 o
   0  22  10       11.30       15.62      5.77 o
   1  22  10       19.28       27.34      4.40 o
   2  22  10        0.32        2.22      4.57 o
   1  23  10       70.13       73.32      4.64 o
   1   1  11       42.71       44.46      3.72 o
   2   1  11       87.47       94.23      3.65 o
   3   1  11      147.19      148.46      4.38 o
   4   1  11       48.09       38.79      4.20 o
   5   1  11       29.00       27.98      4.17 o
   6   1  11       41.65       40.01      4.88 o
   0   2  11      159.81      172.52      6.04 o
   1   2  11      383.21      391.58      7.25 o
   2   2  11       38.31       40.15      3.61 o
   3   2  11       88.83       99.04      4.13 o
   4   2  11       33.66       37.14      3.82 o
   5   2  11        0.01        1.89      3.93 o
   6   2  11        5.38        7.53      5.25 o
   1   3  11        0.39        6.37      3.73 o
   2   3  11      247.46      242.64      4.68 o
   3   3  11        3.57        8.47      3.68 o
   4   3  11       13.62       12.48      3.71 o
   5   3  11        9.82       13.28      4.13 o
   6   3  11        6.45       15.80     14.93 o
   0   4  11       52.58       58.39      4.55 o
   1   4  11        2.06        4.65      3.52 o
   2   4  11      119.14      136.25      4.33 o
   3   4  11       18.26       21.71      3.57 o
   4   4  11       44.37       44.30      4.13 o
   5   4  11        0.12        2.77      4.11 o
   1   5  11       69.86       68.04      3.55 o
   2   5  11       88.77       96.07      3.67 o
   3   5  11       23.47       29.69      3.81 o
   4   5  11        5.32        4.08      3.98 o
   5   5  11        0.39        5.22      4.08 o
   0   6  11        0.09        6.84      4.92 o
   1   6  11      125.84      125.35      3.68 o
   2   6  11       39.32       42.38      3.55 o
   3   6  11       10.35       15.01      3.72 o
   4   6  11        0.85        3.55      4.07 o
   5   6  11       46.03       48.05      4.22 o
   1   7  11       94.04       97.54      3.41 o
   2   7  11        0.15        8.47      3.74 o
   3   7  11       20.01       30.86      4.06 o
   4   7  11        0.64        5.26      4.12 o
   5   7  11       58.00       62.12      3.90 o
   0   8  11      126.63      127.92      5.28 o
   1   8  11      130.64      133.09      3.81 o
   2   8  11       33.37       43.93      3.90 o
   3   8  11       93.51      100.05      4.06 o
   4   8  11       24.72       20.53      3.79 o
   5   8  11        4.78        6.57      4.25 o
   1   9  11       56.03       61.88      3.66 o
   2   9  11       89.68       86.25      3.92 o
   3   9  11        0.77        1.73      4.36 o
   4   9  11       27.79       30.33      4.03 o
   5   9  11        0.50        4.20      4.12 o
   0  10  11      638.05      608.39     12.29 o
   1  10  11       48.57       55.81      3.56 o
   2  10  11       74.56       83.91      3.68 o
   3  10  11      120.73      135.66      3.95 o
   4  10  11        0.05        3.57      4.04 o
   5  10  11        4.55        2.73      3.91 o
   1  11  11       12.65       15.92      3.43 o
   2  11  11       79.64       86.54      3.64 o
   3  11  11        8.04       13.36      4.18 o
   4  11  11       65.13       64.29      4.29 o
   5  11  11       10.27        9.39      4.32 o
   0  12  11      302.36      299.67      9.61 o
   1  12  11      116.96      116.88      3.85 o
   2  12  11        2.18       11.56      3.63 o
   3  12  11       85.09       93.00      4.20 o
   4  12  11       12.70       12.76      4.43 o
   1  13  11        6.16        9.19      3.41 o
   2  13  11       36.54       45.36      4.07 o
   3  13  11        0.70        1.47      3.81 o
   4  13  11        0.33       -1.39      4.12 o
   0  14  11        3.12        9.51      4.64 o
   1  14  11      129.27      128.58      4.10 o
   2  14  11       60.71       76.06      4.05 o
   3  14  11       19.69       27.55      3.86 o
   4  14  11        0.91        2.53      4.28 o
   1  15  11       41.41       47.34      4.22 o
   2  15  11       23.62       21.77      3.62 o
   3  15  11        0.02        4.10      4.04 o
   4  15  11       14.41       19.20      4.41 o
   0  16  11       55.31       44.22      5.43 o
   1  16  11       14.54       16.74      4.54 o
   2  16  11       47.01       46.18      4.06 o
   3  16  11        1.93        6.53      4.27 o
   1  17  11       41.25       44.60      4.24 o
   2  17  11       45.67       40.97      3.96 o
   3  17  11        0.13        1.52      4.29 o
   0  18  11       62.89       66.73      5.67 o
   1  18  11        8.61       17.32      4.64 o
   2  18  11        4.83        8.43      3.98 o
   3  18  11       10.98       24.08     22.39 o
   1  19  11       25.82       33.55      4.24 o
   2  19  11       29.82       31.56      4.36 o
   0  20  11       41.00       41.76      5.51 o
   1  20  11        0.28        6.52      3.84 o
   0   0  12      921.17      933.00     31.54 o
   1   0  12      242.06      256.72     11.17 o
   2   0  12      192.74      205.82      5.73 o
   3   0  12        5.08        6.95      5.96 o
   4   0  12       11.76       19.01      6.57 o
   5   0  12       32.43       23.62      6.07 o
   1   1  12        3.88        6.30      4.21 o
   2   1  12       20.32       21.62      3.77 o
   3   1  12       58.36       62.64      4.09 o
   4   1  12        1.15        3.69      4.26 o
   5   1  12        5.17        7.68      4.48 o
   0   2  12      224.00      230.19      7.52 o
   1   2  12       41.50       47.84      4.44 o
   2   2  12       22.48       25.54      3.68 o
   3   2  12        1.68        8.20      4.03 o
   4   2  12        3.49        1.38      4.13 o
   5   2  12        0.89        4.50      5.94 o
   1   3  12        3.47        8.68      3.37 o
   2   3  12      148.57      142.54      4.15 o
   3   3  12        8.52       14.55      4.19 o
   4   3  12        0.00        4.32      4.17 o
   5   3  12       19.63       39.97     20.83 o
   0   4  12      109.24      112.74      5.20 o
   1   4  12       26.79       25.42      3.37 o
   2   4  12       12.49       12.50      3.63 o
   3   4  12        1.51        4.77      4.33 o
   4   4  12        0.02        5.57      4.57 o
   1   5  12       26.96       24.57      3.54 o
   2   5  12       48.24       49.73      3.74 o
   3   5  12       51.47       51.85      3.61 o
   4   5  12        0.13        4.10      3.98 o
   0   6  12        9.89       14.34      5.14 o
   1   6  12       74.06       80.04      3.85 o
   2   6  12       49.00       54.77      3.97 o
   3   6  12       10.33       14.24      4.18 o
   4   6  12        6.29        9.14      4.33 o
   1   7  12        3.12        7.60      3.51 o
   2   7  12        5.79       10.06      3.82 o
   3   7  12        1.73        5.74      3.80 o
   4   7  12        4.22        9.35      4.40 o
   0   8  12      239.59      237.55      5.50 o
   1   8  12      189.51      193.09      3.92 o
   2   8  12       34.16       42.67      4.42 o
   3   8  12       14.20       21.42      4.34 o
   4   8  12       16.50       22.08      4.33 o
   1   9  12       43.20       32.36      3.62 o
   2   9  12      105.98       94.57      4.25 o
   3   9  12       96.47       93.51      3.98 o
   4   9  12       29.61       28.40      4.41 o
   0  10  12      151.80      157.23      6.35 o
   1  10  12       21.42       20.80      3.75 o
   2  10  12       60.21       67.35      3.71 o
   3  10  12        3.47        8.91      4.40 o
   4  10  12        0.36        2.42      4.56 o
   1  11  12       53.16       47.82      3.92 o
   2  11  12      189.37      173.09      4.33 o
   3  11  12       44.36       44.47      4.31 o
   0  12  12       98.11       90.50      5.69 o
   1  12  12        9.80       14.02      3.81 o
   2  12  12       87.23       80.74      4.15 o
   3  12  12       25.73       22.37      4.30 o
   1  13  12        9.64        9.40      3.75 o
   2  13  12        0.01        3.97      3.79 o
   3  13  12       27.76       27.01      4.15 o
   0  14  12        6.58       10.47      5.45 o
   1  14  12       58.19       58.55      3.97 o
   2  14  12       13.29       15.62      4.19 o
   3  14  12       12.08       16.37     11.79 o
   1  15  12        1.22        4.23      3.72 o
   2  15  12        0.02        3.82      4.25 o
   0  16  12        2.91        5.37      6.40 o
   1  16  12       12.11       16.04      4.15 o
   1  17  12        1.57        2.47      9.55 o
   1   1  13       13.56       11.91      3.90 o
   2   1  13       27.48       26.45      4.32 o
   3   1  13        5.10       10.39      4.33 o
   0   2  13       35.76       40.16      5.24 o
   1   2  13       71.30       73.94      3.73 o
   2   2  13       16.77       18.22      3.89 o
   3   2  13        9.48       10.41      4.82 o
   1   3  13       58.07       60.39      4.08 o
   2   3  13        0.15        4.59      3.93 o
   3   3  13        0.93        0.97      4.04 o
   0   4  13      129.02      123.39      6.19 o
   1   4  13        0.07       -1.42      3.98 o
   2   4  13       13.96       11.80      3.80 o
   3   4  13        9.89       10.99      3.88 o
   1   5  13        8.28        8.60      3.75 o
   2   5  13        4.88        6.44      3.73 o
   3   5  13        8.60       13.66      4.31 o
   0   6  13       25.87       31.01      5.25 o
   1   6  13       91.00       80.54      4.23 o
   2   6  13        3.15        3.57      4.21 o
   3   6  13       29.60       30.43      4.02 o
   1   7  13        2.94        7.42      4.18 o
   2   7  13        1.59        7.18      4.04 o
   3   7  13        0.34        0.19      4.53 o
   0   8  13        7.03       11.75      5.27 o
   1   8  13        2.12        7.51      4.15 o
   2   8  13       35.91       32.31      4.19 o
   1   9  13       57.60       53.91      4.06 o
   2   9  13        5.00       10.20      4.57 o
   0  10  13       46.59       52.33      5.46 o
   1  10  13        6.78        0.76      3.98 o
   2  10  13       79.21       70.44      4.21 o
   1  11  13       26.83       27.95      4.26 o
   0  12  13        0.44        1.71      6.77 o
   1  12  13        6.31        8.48      4.84 o
   0   0  14       72.46       71.80      8.83 o
   0   2  14      118.63      106.71      7.44 o
 
